# Supplementary material for: Construction and comprehensive analysis of a competitive endogenous RNA network to reveal potential biomarkers for the malignant differentiation of glioma
Source: Medicine (Baltimore). 2021 Oct 1;100(39):e27248. doi: 10.1097/MD.0000000000027248 (PMC8483826; doi:10.1097/MD.0000000000027248)
Supplement: Supplemental Digital Content [file medi-100-e27248-s001.xlsx]

## Sheet: Sheet1
RNA	logFC	P.Value	TYPE	RNA	logFC	PValue	TYPE	RNA	logFC	PValue	TYPE
hsa-miR-31-5p	-2.41311	0.0141887	miRNA	SMCP	-2.32881	6.26e-78	mRNA	AC000067.1	1.27072	5.75e-35	lncRNA
hsa-miR-29b-3p	-2.0019	0.000437853	miRNA	IVL	-2.27119	7.8e-51	mRNA	AC002066.1	1.07015	4.33e-13	lncRNA
hsa-miR-222-3p	-1.92577	0.00319937	miRNA	ESX1	-2.04227	2.03e-49	mRNA	AC002368.1	-1.54187	9.69e-20	lncRNA
hsa-miR-34a-5p	-1.88282	0.00340556	miRNA	LMX1A	-2.03787	2.37e-58	mRNA	AC002401.4	1.14826	3.25e-30	lncRNA
hsa-miR-221-3p	-1.88161	0.00118326	miRNA	GSC2	-2.008	4.73e-39	mRNA	AC002428.1	-1.58778	3.04e-21	lncRNA
hsa-miR-34a-3p	-1.80763	0.015071	miRNA	MYOD1	-1.92961	7.6e-61	mRNA	AC002428.2	-1.32222	7.51e-36	lncRNA
hsa-miR-221-5p	-1.61684	0.00987071	miRNA	IL9	-1.85769	3.29e-58	mRNA	AC002550.1	1.38648	7.59e-21	lncRNA
hsa-miR-328-3p	-1.31516	0.00209834	miRNA	GK2	-1.85043	2.23e-33	mRNA	AC003035.2	1.21017	1.32e-39	lncRNA
hsa-miR-223-3p	-1.27296	0.000676291	miRNA	SYT10	-1.83591	9.9e-52	mRNA	AC003092.1	2.89236	4.74e-125	lncRNA
hsa-miR-346	-1.2373	0.00438173	miRNA	HMGCS2	-1.75329	1.8e-36	mRNA	AC003684.1	-1.78736	8.05e-34	lncRNA
hsa-miR-30c-2-3p	-1.17104	0.00171312	miRNA	HTR1A	-1.63565	2.26e-61	mRNA	AC003986.2	1.22983	5.91e-37	lncRNA
hsa-miR-29a-3p	-1.14975	0.000149291	miRNA	TAS2R3	-1.56999	4.81e-38	mRNA	AC003986.3	1.15359	1.37e-29	lncRNA
hsa-miR-497-5p	-1.13388	0.0204505	miRNA	PRLHR	-1.52281	3.56e-73	mRNA	AC004066.2	-1.18168	1.92e-17	lncRNA
hsa-miR-4443	-1.10233	0.000311305	miRNA	ART1	-1.52274	5.28e-33	mRNA	AC004080.4	1.46207	3.54e-23	lncRNA
hsa-miR-374b-5p	-1.07483	0.00190148	miRNA	RD3	-1.52044	2.7e-37	mRNA	AC004147.2	-1.70224	1.42e-35	lncRNA
hsa-miR-30a-3p	-1.06652	0.00414006	miRNA	PTF1A	-1.51399	9.54e-35	mRNA	AC004147.3	-1.25923	1.23e-14	lncRNA
hsa-miR-10a-5p	-1.05847	0.032625	miRNA	GOLGA6L2	-1.50713	2.04e-51	mRNA	AC004257.1	1.1162	2.35e-13	lncRNA
hsa-miR-4324	-1.05821	0.0118338	miRNA	KRT33A	-1.47005	2.91e-30	mRNA	AC004264.1	1.05273	4.58e-27	lncRNA
hsa-miR-29c-3p	-1.05817	0.0265322	miRNA	ADAM29	-1.4235	6.32e-44	mRNA	AC004408.1	-1.2741	8.25e-15	lncRNA
hsa-miR-342-5p	-1.0027	0.000264278	miRNA	SSTR5	-1.39789	9.4e-42	mRNA	AC004817.2	1.402	2.91e-21	lncRNA
hsa-miR-301a-3p	1.00095	0.0163544	miRNA	LINC02210-CRHR1	-1.38975	7.53e-25	mRNA	AC004817.3	1.25351	1.3e-27	lncRNA
hsa-miR-199a-3p	1.02522	0.0311959	miRNA	NDST4	-1.38274	8.36e-49	mRNA	AC004832.6	1.03893	2.8e-23	lncRNA
hsa-miR-199b-3p	1.02522	0.0311959	miRNA	CALML3	-1.38251	1.79e-21	mRNA	AC004862.1	-1.37433	9.24e-17	lncRNA
hsa-miR-133a-3p	1.03611	0.0216887	miRNA	PROKR2	-1.37828	2.82e-29	mRNA	AC004988.1	1.4914	1.95e-42	lncRNA
hsa-miR-19a-3p	1.05685	0.0154542	miRNA	GPR101	-1.35605	7.84e-26	mRNA	AC005083.1	1.19158	1.04e-41	lncRNA
hsa-miR-7-2-3p	1.10625	0.007401	miRNA	NKX6-3	-1.34936	3.51e-30	mRNA	AC005224.2	1.57469	3.28e-47	lncRNA
hsa-miR-551a	1.10712	6.81e-05	miRNA	GATA5	-1.32009	1.57e-31	mRNA	AC005277.2	-1.33391	1.26e-17	lncRNA
hsa-miR-212-5p	1.1262	0.00908231	miRNA	AL109810.2	-1.31708	2.1e-24	mRNA	AC005344.1	-1.09334	1.28e-11	lncRNA
hsa-miR-143-5p	1.16962	0.00425808	miRNA	AC005697.1	-1.31516	2.49e-25	mRNA	AC005358.1	-1.13265	2.35e-15	lncRNA
hsa-miR-214-3p	1.29766	0.0145298	miRNA	GLRA1	-1.29982	1.78e-31	mRNA	AC005550.1	1.03656	8.71e-17	lncRNA
hsa-miR-130b-5p	1.31188	0.0043439	miRNA	DCAF12L2	-1.28318	4.21e-39	mRNA	AC005550.2	1.37335	4.86e-38	lncRNA
hsa-miR-148a-3p	1.32607	0.0282278	miRNA	G6PC2	-1.24902	2.42e-35	mRNA	AC005884.2	1.51228	3.12e-40	lncRNA
hsa-miR-4440	1.36385	0.00123142	miRNA	PVALEF	-1.2472	9.82e-29	mRNA	AC005993.1	1.27284	2.48e-19	lncRNA
hsa-miR-214-5p	1.37716	0.00314213	miRNA	PABPN1L	-1.24633	8.28e-22	mRNA	AC006369.1	1.05355	3.8e-12	lncRNA
hsa-miR-199a-5p	1.39775	0.0122978	miRNA	DEFB134	-1.24212	1.74e-17	mRNA	AC006449.1	-1.0746	1.38e-12	lncRNA
hsa-miR-7-5p	1.43807	0.0116624	miRNA	MARCOL	-1.23828	6.64e-14	mRNA	AC007091.1	1.05636	3.2e-15	lncRNA
hsa-miR-18a-3p	1.45539	0.00360954	miRNA	RBP3	-1.23589	1.68e-44	mRNA	AC007298.1	1.34727	1.67e-21	lncRNA
hsa-miR-18a-5p	1.47043	7.52e-05	miRNA	DSG1	-1.2342	1.74e-25	mRNA	AC007336.2	1.41325	1.1e-22	lncRNA
hsa-miR-18b-5p	1.47706	0.000141341	miRNA	SYCE1	-1.22219	6.77e-38	mRNA	AC007344.1	1.10011	4.56e-36	lncRNA
hsa-miR-130b-3p	1.53509	2.55e-05	miRNA	OPRM1	-1.22029	2.52e-19	mRNA	AC007349.4	-1.03796	1.5e-20	lncRNA
hsa-miR-592	1.56754	0.0107358	miRNA	LOR	-1.21875	1.59e-25	mRNA	AC007485.1	1.13968	4.18e-20	lncRNA
hsa-miR-20b-3p	1.66425	0.000188794	miRNA	CLRN2	-1.21848	5.35e-14	mRNA	AC007552.2	-1.08121	8.78e-19	lncRNA
hsa-miR-493-3p	1.67283	8.3e-05	miRNA	GPR21	-1.2179	1.74e-18	mRNA	AC007556.1	-1.34376	2.73e-13	lncRNA
hsa-miR-1246	1.72096	0.00698779	miRNA	REN	-1.20689	4.78e-22	mRNA	AC007608.2	-1.05723	9.32e-10	lncRNA
hsa-miR-431-5p	1.76408	0.00109466	miRNA	IFNA21	-1.19998	8.43e-16	mRNA	AC007614.1	-1.49588	1.99e-26	lncRNA
hsa-miR-376a-3p	1.81017	0.00465926	miRNA	TMEM211	-1.19623	5.91e-18	mRNA	AC007638.2	-1.04269	7.55e-16	lncRNA
hsa-miR-1290	2.61026	0.00210112	miRNA	OVCH2	-1.19066	6.13e-18	mRNA	AC007673.1	-1.11381	5.44e-09	lncRNA
hsa-miR-216a-5p	2.69193	0.000333279	miRNA	AC243547.3	-1.18139	4.82e-14	mRNA	AC007922.4	-1.54287	4.29e-24	lncRNA
hsa-miR-1269a	3.25925	0.00069153	miRNA	LCE1E	-1.18016	2.68e-21	mRNA	AC007953.1	1.03575	5.42e-14	lncRNA
hsa-miR-1269b	3.33897	0.000268554	miRNA	HCRTR2	-1.17845	3.08e-21	mRNA	AC007998.4	1.06202	3.72e-18	lncRNA
hsa-miR-217	3.47004	0.000113578	miRNA	OR14I1	-1.17826	4.32e-21	mRNA	AC008060.2	1.50159	8.66e-34	lncRNA
hsa-miR-216b-5p	3.5834	3.38e-06	miRNA	LRIT2	-1.17158	1.46e-40	mRNA	AC008060.3	1.21253	2e-26	lncRNA
				AGBL1	-1.1638	7.88e-27	mRNA	AC008269.2	-1.03651	7.96e-13	lncRNA
				STH	-1.15944	1.51e-24	mRNA	AC008277.1	-1.06469	2.95e-15	lncRNA
				FSHR	-1.14977	2.45e-16	mRNA	AC008406.3	1.33584	7.88e-18	lncRNA
				CD8B2	-1.14816	1.03e-32	mRNA	AC008507.2	-1.30854	3.28e-26	lncRNA
				ADAMTS20	-1.14804	2.05e-38	mRNA	AC008574.1	-1.26445	5.2e-13	lncRNA
				KRTAP5-6	-1.14779	6.03e-19	mRNA	AC008686.1	1.22259	1.34e-25	lncRNA
				ZNF676	-1.14621	9.04e-35	mRNA	AC008696.2	-1.32524	9.43e-19	lncRNA
				ANKRD18A	-1.14312	4.88e-37	mRNA	AC008750.4	1.78319	1.01e-54	lncRNA
				MARCHF11	-1.1412	1.94e-33	mRNA	AC009053.4	1.11464	5.14e-23	lncRNA
				GPR149	-1.13927	1.89e-17	mRNA	AC009060.1	1.333	1.61e-23	lncRNA
				PBOV1	-1.12899	1.15e-13	mRNA	AC009063.1	-1.25438	7.83e-16	lncRNA
				AC068775.1	-1.12713	5.46e-27	mRNA	AC009088.2	1.5037	1.96e-40	lncRNA
				AC002310.4	-1.12459	1.42e-23	mRNA	AC009139.1	1.18208	3.55e-21	lncRNA
				G6PC	-1.1147	4.6e-21	mRNA	AC009142.1	-1.03951	4.13e-09	lncRNA
				SLC22A6	-1.11137	1.1e-41	mRNA	AC009227.1	-1.09098	1.93e-37	lncRNA
				KRT31	-1.10543	2.2e-21	mRNA	AC009227.2	-2.27894	3.41e-32	lncRNA
				BIVM-ERCC5	-1.09917	1.47e-14	mRNA	AC009487.3	-1.54896	2.03e-29	lncRNA
				GPR50	-1.0968	1.07e-17	mRNA	AC009495.3	1.07472	1.1e-27	lncRNA
				FOXE1	-1.08971	2.11e-21	mRNA	AC009518.1	1.07962	4.16e-22	lncRNA
				GPR6	-1.08502	2.93e-25	mRNA	AC009754.1	-1.03627	5.75e-19	lncRNA
				RXFP3	-1.08434	4.3e-16	mRNA	AC009878.1	-1.00211	1.69e-21	lncRNA
				SLC22A8	-1.08319	8.48e-17	mRNA	AC010168.1	1.05843	1.12e-19	lncRNA
				DGKK	-1.08057	1.79e-38	mRNA	AC010185.1	1.34729	2e-21	lncRNA
				NYAP2	-1.07916	7.82e-33	mRNA	AC010196.1	-1.28765	5.29e-18	lncRNA
				WDR87	-1.07871	1.31e-25	mRNA	AC010255.1	1.16972	8.01e-33	lncRNA
				RTL4	-1.0767	2.81e-17	mRNA	AC010267.1	-1.07909	2.64e-10	lncRNA
				SSTR4	-1.07656	3.96e-18	mRNA	AC010524.1	1.30526	9.84e-31	lncRNA
				HTR2C	-1.073	1.51e-34	mRNA	AC010722.1	-1.37567	2.95e-19	lncRNA
				DSG3	-1.07291	1.05e-14	mRNA	AC011483.2	-1.13647	5.68e-10	lncRNA
				SERPINA10	-1.07224	6.38e-19	mRNA	AC011524.1	-1.39029	1.6e-21	lncRNA
				PLG	-1.06958	5.96e-18	mRNA	AC011524.2	-1.88399	4.95e-32	lncRNA
				CREB3L3	-1.06607	6.37e-19	mRNA	AC011603.2	1.03837	7.58e-20	lncRNA
				KLRC4	-1.06275	2.91e-34	mRNA	AC012213.1	-1.17317	4.43e-37	lncRNA
				IDI2	-1.05512	1.02e-14	mRNA	AC012213.4	-1.41948	2.51e-47	lncRNA
				SLC25A21	-1.05511	3.73e-32	mRNA	AC012462.1	1.07787	1.16e-11	lncRNA
				PNMA6F	-1.05364	1.81e-30	mRNA	AC012494.1	-1.66253	1.19e-23	lncRNA
				FIGLA	-1.04918	3.02e-13	mRNA	AC012531.1	1.53722	1.77e-34	lncRNA
				LHX5	-1.04766	9.3e-33	mRNA	AC012593.1	-1.34795	1.33e-41	lncRNA
				SPPL2C	-1.04446	4.45e-23	mRNA	AC013451.1	1.39513	1.11e-34	lncRNA
				SFTA3	-1.03589	9.23e-19	mRNA	AC015712.7	-1.12203	2.86e-21	lncRNA
				HPSE2	-1.03244	3.58e-41	mRNA	AC016044.1	1.10752	3.69e-27	lncRNA
				CIDEA	-1.02935	2.18e-23	mRNA	AC016168.1	1.15429	2.15e-29	lncRNA
				AQP7	-1.02688	1.84e-26	mRNA	AC016710.2	-2.06202	7.83e-29	lncRNA
				PPP3R2	-1.02686	1.4e-12	mRNA	AC016813.2	1.23869	8.26e-18	lncRNA
				GLP1R	-1.02635	2.65e-29	mRNA	AC016822.1	-2.18223	2.62e-50	lncRNA
				ALKAL1	-1.02438	4.46e-12	mRNA	AC017048.2	-1.40238	8.95e-15	lncRNA
				CACNG2	-1.02108	1.79e-37	mRNA	AC018511.1	-1.24487	1e-10	lncRNA
				CSTL1	-1.02035	3.83e-11	mRNA	AC018541.1	-1.98312	7.57e-56	lncRNA
				GABRA6	-1.01966	4.05e-15	mRNA	AC018685.2	-1.24936	2.32e-23	lncRNA
				SLITRK6	-1.01707	6.99e-23	mRNA	AC018716.1	-1.17603	3.48e-10	lncRNA
				EIF4E1B	-1.01665	4.4e-27	mRNA	AC018946.1	1.76914	1.41e-36	lncRNA
				FLG2	-1.01563	2.98e-12	mRNA	AC019155.2	-1.13427	8.89e-13	lncRNA
				KLK5	-1.01061	9.46e-20	mRNA	AC020905.1	1.45247	4.86e-45	lncRNA
				ZNF728	-1.00264	9.74e-22	mRNA	AC020913.1	1.01511	1.26e-13	lncRNA
				PAX1	-1.00022	1.36e-30	mRNA	AC021127.1	-1.02394	7.7e-23	lncRNA
				CCL20	1.0001	9.44e-36	mRNA	AC021678.2	1.51993	2.1e-35	lncRNA
				KAAG1	1.00259	2.2e-16	mRNA	AC021818.1	-1.35229	3.4e-12	lncRNA
				CLEC18C	1.00472	8.88e-33	mRNA	AC022034.3	1.07439	2.19e-21	lncRNA
				ENTHD1	1.00557	1.08e-23	mRNA	AC022092.1	2.41121	2.86e-67	lncRNA
				RGPD6	1.01062	1.43e-22	mRNA	AC022239.1	-1.22393	9.43e-25	lncRNA
				BARHL2	1.01114	7.66e-19	mRNA	AC022395.1	-1.16812	1.07e-22	lncRNA
				EREG	1.01206	4.5e-30	mRNA	AC022509.1	1.25732	5.32e-30	lncRNA
				VSTM1	1.01244	7.78e-32	mRNA	AC022778.1	-2.28492	1.96e-46	lncRNA
				GPR31	1.0181	6.68e-21	mRNA	AC023158.1	-1.29385	1.95e-13	lncRNA
				CHST4	1.02224	1.55e-22	mRNA	AC023158.2	-1.51533	1.01e-18	lncRNA
				XCL2	1.02367	3.76e-23	mRNA	AC023300.2	1.06041	7.09e-16	lncRNA
				CCKAR	1.02634	2e-24	mRNA	AC023403.1	1.39761	2.51e-20	lncRNA
				ACOT12	1.02709	7.19e-30	mRNA	AC023762.1	-1.08417	5.82e-23	lncRNA
				SMIM11B	1.02752	6.9e-20	mRNA	AC023866.2	-1.41132	4.24e-12	lncRNA
				IGLL5	1.02771	3.76e-29	mRNA	AC024475.1	-1.00875	2.52e-09	lncRNA
				MMP9	1.03072	7.08e-50	mRNA	AC024559.1	1.00723	4.23e-15	lncRNA
				CSF3	1.03103	3.24e-34	mRNA	AC024563.1	-1.13673	7.92e-19	lncRNA
				CCL18	1.03318	3.23e-36	mRNA	AC024587.2	1.0192	1.83e-13	lncRNA
				TMEM114	1.03486	1.26e-23	mRNA	AC025038.1	-1.87926	8.95e-32	lncRNA
				HOXA11	1.03611	1.22e-37	mRNA	AC025366.1	-1.26711	1.2e-11	lncRNA
				WT1	1.04013	2.07e-29	mRNA	AC025811.1	-1.44832	4.08e-23	lncRNA
				BARX1	1.04089	1.47e-32	mRNA	AC026310.2	2.22832	2.12e-64	lncRNA
				ATP6V0D2	1.04472	1.31e-32	mRNA	AC026391.1	-1.04667	2.65e-08	lncRNA
				AFP	1.04524	1.38e-28	mRNA	AC026585.1	-1.33789	2.58e-28	lncRNA
				HOXA1	1.04637	3.38e-39	mRNA	AC026620.1	-1.01743	1.37e-19	lncRNA
				MMP10	1.05047	1.06e-26	mRNA	AC026790.2	-1.32046	5.19e-33	lncRNA
				CER1	1.0583	1e-25	mRNA	AC026904.1	1.10141	7.54e-15	lncRNA
				HBE1	1.0639	6.35e-36	mRNA	AC026992.2	-1.07707	2.15e-25	lncRNA
				MAB21L2	1.06523	9.93e-32	mRNA	AC027243.2	1.22235	1.4e-22	lncRNA
				FAM83A	1.0669	6.36e-27	mRNA	AC027243.3	1.16567	1.95e-15	lncRNA
				GK3P	1.06772	3.05e-19	mRNA	AC027698.1	-1.00947	1.25e-13	lncRNA
				SIX6	1.06944	7.04e-34	mRNA	AC034213.1	1.4374	5.67e-21	lncRNA
				CCDC194	1.07171	9.91e-29	mRNA	AC034226.1	-1.83282	1.29e-36	lncRNA
				AREG	1.07297	4.01e-39	mRNA	AC034228.2	-1.07881	1.45e-14	lncRNA
				VWDE	1.07753	1.08e-34	mRNA	AC037198.1	1.15783	2.51e-26	lncRNA
				HOXB3	1.08191	2.48e-50	mRNA	AC046195.2	-1.50929	9.93e-18	lncRNA
				RIMBP3B	1.08554	9.85e-23	mRNA	AC048344.1	1.31719	9.93e-20	lncRNA
				IGF2BP3	1.08664	1.97e-51	mRNA	AC051618.1	-1.87448	3.19e-39	lncRNA
				SCNN1B	1.09626	1.64e-44	mRNA	AC055717.1	-1.18875	2.33e-15	lncRNA
				AC013470.2	1.09922	9.42e-26	mRNA	AC060765.1	-1.28379	1.17e-12	lncRNA
				ELF5	1.10753	4.06e-31	mRNA	AC060834.2	1.02558	2.42e-11	lncRNA
				PPIAL4G	1.11394	7.22e-28	mRNA	AC061992.2	1.02462	5.2e-38	lncRNA
				SOST	1.11395	3.66e-24	mRNA	AC062021.1	-1.87016	1.27e-83	lncRNA
				CHRNA9	1.1163	8.24e-51	mRNA	AC063923.2	-1.4213	1.39e-15	lncRNA
				SLAMF9	1.12545	3.37e-42	mRNA	AC063938.1	-1.38238	1.1e-16	lncRNA
				KLHDC7A	1.12673	1.86e-35	mRNA	AC063947.1	-1.77819	3.32e-21	lncRNA
				MEOX2	1.12946	6.63e-58	mRNA	AC067960.1	1.20521	1.02e-17	lncRNA
				EN1	1.13803	2.81e-52	mRNA	AC068389.2	-1.31945	3.53e-19	lncRNA
				FAM183A	1.15115	1.26e-45	mRNA	AC068643.2	-1.07209	7.5e-10	lncRNA
				POSTN	1.15169	1.88e-64	mRNA	AC069133.1	-1.44003	1.33e-17	lncRNA
				KISS1R	1.15198	6.02e-43	mRNA	AC069228.1	-1.05795	1.67e-33	lncRNA
				IDO1	1.15703	1.4e-44	mRNA	AC069366.2	-1.09879	8.99e-10	lncRNA
				RPL10L	1.15754	4.49e-28	mRNA	AC069503.1	-1.36365	2.64e-24	lncRNA
				KCNE1B	1.16109	5.45e-22	mRNA	AC073114.1	1.36837	1.11e-26	lncRNA
				APCDD1L	1.16165	9.91e-45	mRNA	AC073167.1	-1.23015	5.26e-12	lncRNA
				ZAR1	1.17152	1.73e-29	mRNA	AC073188.6	-1.17373	4.22e-10	lncRNA
				IL2RA	1.17543	5.97e-50	mRNA	AC073342.2	1.04127	2.69e-11	lncRNA
				HOXB4	1.1772	7.88e-50	mRNA	AC073525.1	-1.25805	6.94e-29	lncRNA
				PLSCR2	1.18962	2.97e-24	mRNA	AC073636.1	-1.77364	2.92e-42	lncRNA
				TNFSF11	1.19262	2.95e-24	mRNA	AC074286.1	-1.45247	9.98e-53	lncRNA
				PITX2	1.19388	1.19e-38	mRNA	AC078950.1	-1.25349	3.3e-15	lncRNA
				HOXA10	1.1963	1.32e-56	mRNA	AC079154.1	-1.22698	5.53e-16	lncRNA
				HP	1.21019	4.98e-59	mRNA	AC079209.2	-1.07808	7.39e-09	lncRNA
				HCAR2	1.21085	6.94e-42	mRNA	AC079210.1	1.34863	1.06e-27	lncRNA
				PPY	1.22503	7.23e-28	mRNA	AC079466.1	2.3499	3.83e-75	lncRNA
				RPEL1	1.22744	7.93e-37	mRNA	AC079779.3	-1.14568	1e-10	lncRNA
				DMP1	1.22846	1.48e-35	mRNA	AC083864.1	-1.04738	1.62e-15	lncRNA
				MAGED4B	1.23076	5.38e-55	mRNA	AC084026.2	1.90036	1.2e-46	lncRNA
				CTCFL	1.23157	7.2e-35	mRNA	AC084064.1	-1.17692	4.95e-17	lncRNA
				H4C1	1.23332	5.09e-25	mRNA	AC084116.1	-1.35953	5.26e-25	lncRNA
				TFAP2B	1.23647	2.37e-44	mRNA	AC084117.1	1.33177	6.62e-37	lncRNA
				TMEM270	1.25597	2.71e-28	mRNA	AC087277.1	-1.45028	3.25e-21	lncRNA
				MTRNR2L11	1.25807	1.05e-33	mRNA	AC087477.5	1.04626	8.34e-14	lncRNA
				STOML3	1.26127	3.06e-33	mRNA	AC087627.1	1.02055	6.25e-27	lncRNA
				ARL14EPL	1.26399	6.45e-30	mRNA	AC087667.1	-1.40508	6.69e-22	lncRNA
				FOXB1	1.27385	5.09e-35	mRNA	AC087878.1	-1.15757	2.73e-09	lncRNA
				GPR1	1.28355	8.38e-56	mRNA	AC090116.1	-1.52797	2.34e-25	lncRNA
				AP000781.2	1.2931	2.64e-35	mRNA	AC090150.1	-1.07941	2.83e-09	lncRNA
				FAM92B	1.29674	1.11e-40	mRNA	AC090164.2	-1.79949	8.96e-31	lncRNA
				LRRC15	1.29852	9.35e-54	mRNA	AC090164.3	-1.34508	8.18e-17	lncRNA
				AGR3	1.30889	4.73e-38	mRNA	AC090506.1	-2.31665	8.58e-34	lncRNA
				SHOX2	1.30951	4.27e-73	mRNA	AC090518.1	-1.00043	2.88e-12	lncRNA
				CD70	1.31492	3.93e-54	mRNA	AC090673.1	1.15101	8.74e-15	lncRNA
				CCL23	1.32583	3.61e-33	mRNA	AC090707.1	-1.55295	1.92e-15	lncRNA
				PPDPFL	1.33407	1.94e-49	mRNA	AC090709.1	-1.18567	9.64e-10	lncRNA
				HOXC5	1.34446	1.54e-38	mRNA	AC090771.2	1.14243	1.79e-12	lncRNA
				ABCB5	1.34478	3.04e-34	mRNA	AC090796.1	2.52942	5.04e-97	lncRNA
				GALNT5	1.34574	4.23e-64	mRNA	AC090983.1	-1.01608	7.89e-22	lncRNA
				GMCL2	1.34736	9.85e-27	mRNA	AC091806.1	1.0962	2.58e-20	lncRNA
				GABRR1	1.35988	7.18e-39	mRNA	AC091885.2	-1.40839	5.93e-20	lncRNA
				RAMACL	1.36319	1.89e-50	mRNA	AC091891.1	-1.52944	1.33e-22	lncRNA
				MMP1	1.36743	1.88e-59	mRNA	AC092140.1	1.2912	1.33e-25	lncRNA
				MAGED4	1.37133	6.26e-66	mRNA	AC092162.2	-1.04631	2.93e-28	lncRNA
				MMP12	1.37355	4.43e-45	mRNA	AC092335.1	-1.96789	3.2e-36	lncRNA
				AC015688.4	1.37952	4.91e-31	mRNA	AC092343.1	1.05996	2.94e-16	lncRNA
				LGALS9B	1.38088	1.13e-40	mRNA	AC092484.1	2.7199	5.78e-111	lncRNA
				EDN2	1.39565	2.8e-39	mRNA	AC093281.2	1.33135	3.14e-20	lncRNA
				PRDM13	1.39872	6.69e-46	mRNA	AC093627.1	1.50379	5.98e-29	lncRNA
				BPIFB4	1.41861	7.55e-41	mRNA	AC093627.3	1.0312	4.36e-18	lncRNA
				MT1HL1	1.42008	3.29e-31	mRNA	AC093627.6	1.08723	2.27e-20	lncRNA
				H1-5	1.43187	2.16e-46	mRNA	AC093802.1	-1.49078	2.52e-46	lncRNA
				MCEMP1	1.43793	3.09e-59	mRNA	AC093802.2	-1.22712	1.85e-23	lncRNA
				H2AC16	1.43991	3.68e-36	mRNA	AC093895.2	2.46247	1.7e-151	lncRNA
				HMGA2	1.4448	4.3e-68	mRNA	AC096570.1	-1.46348	1.07e-18	lncRNA
				H1-3	1.44774	1.61e-46	mRNA	AC097641.1	-1.47087	5.67e-38	lncRNA
				GATA4	1.45182	6.49e-63	mRNA	AC097713.1	1.13299	4.97e-35	lncRNA
				HOXB5	1.45479	3.95e-56	mRNA	AC098848.1	-1.1983	8.69e-17	lncRNA
				CAPN6	1.45628	7.29e-61	mRNA	AC099560.1	1.09158	4e-15	lncRNA
				OR51E1	1.46124	7.71e-70	mRNA	AC100774.1	-1.06943	2.62e-16	lncRNA
				AGXT	1.46392	3.23e-41	mRNA	AC100849.1	1.07154	2.58e-23	lncRNA
				CAMP	1.46718	1.81e-46	mRNA	AC100849.2	1.1906	5.35e-20	lncRNA
				PPIAL4A	1.47288	1.15e-45	mRNA	AC103563.2	-1.08163	2.32e-20	lncRNA
				VGLL2	1.47375	1.44e-61	mRNA	AC103564.1	-1.10435	5.31e-16	lncRNA
				HOXD10	1.48637	5.8e-82	mRNA	AC103702.1	1.39792	1.89e-21	lncRNA
				HOXA9	1.48964	5.15e-69	mRNA	AC103702.2	1.58407	1.74e-35	lncRNA
				H3C14	1.50295	5.93e-48	mRNA	AC103794.1	-1.81043	5.21e-26	lncRNA
				NKX2-5	1.51239	2.87e-83	mRNA	AC103855.2	-1.08895	4.04e-21	lncRNA
				PPIAL4H	1.51541	1.63e-39	mRNA	AC103855.3	-1.22171	2.55e-11	lncRNA
				HOXA7	1.52352	5.66e-77	mRNA	AC103925.1	-1.05172	3.19e-15	lncRNA
				RETN	1.55959	3.81e-54	mRNA	AC104035.1	1.12929	1.66e-16	lncRNA
				ATP5MGL	1.56483	6.61e-57	mRNA	AC104063.1	2.1615	1.17e-60	lncRNA
				HOXC6	1.59016	6.46e-84	mRNA	AC104134.1	1.00157	3.92e-14	lncRNA
				HOXB13	1.61946	1.93e-80	mRNA	AC104237.1	-1.33463	3.1e-13	lncRNA
				RGPD5	1.62101	3.19e-53	mRNA	AC104237.3	-1.03708	5.62e-08	lncRNA
				HNRNPCL2	1.62267	1.79e-41	mRNA	AC104458.1	-1.09473	6.33e-18	lncRNA
				AC005832.4	1.63872	8.59e-41	mRNA	AC104779.1	1.28282	1.06e-25	lncRNA
				H3C8	1.64375	2.59e-70	mRNA	AC104793.1	-2.70562	1.77e-44	lncRNA
				HOXA5	1.64477	3.28e-102	mRNA	AC104996.1	-1.0054	3.15e-08	lncRNA
				PPIAL4C	1.6856	1.44e-48	mRNA	AC105118.1	1.4204	6.55e-37	lncRNA
				POTEF	1.69793	8.63e-88	mRNA	AC105393.1	-1.23703	3.61e-11	lncRNA
				OTP	1.71901	2.88e-101	mRNA	AC105430.1	-1.44266	3.62e-13	lncRNA
				PI3	1.74109	7.11e-106	mRNA	AC105450.1	1.0766	1.3e-12	lncRNA
				HCAR3	1.74922	1.23e-53	mRNA	AC106875.2	-1.02559	3.2e-10	lncRNA
				IBSP	1.74951	4.87e-117	mRNA	AC107057.1	1.66846	4.31e-36	lncRNA
				KRT75	1.7499	2.87e-90	mRNA	AC107373.1	1.40899	7.14e-23	lncRNA
				HOXA4	1.76565	2.3e-100	mRNA	AC107419.1	-1.05236	9.74e-22	lncRNA
				HOXB8	1.76996	2.43e-77	mRNA	AC107959.3	1.2223	5.11e-26	lncRNA
				PRAME	1.77866	9.18e-96	mRNA	AC108463.2	1.05864	1.44e-31	lncRNA
				LBX1	1.78047	1e-75	mRNA	AC108463.3	1.13255	3.03e-28	lncRNA
				H2BC9	1.78782	1.18e-89	mRNA	AC109439.2	-1.93239	4.32e-73	lncRNA
				DMBX1	1.79483	3.7e-85	mRNA	AC110285.3	-1.17057	8.59e-29	lncRNA
				HOXA3	1.81877	8.16e-116	mRNA	AC110288.1	-1.07517	3.62e-09	lncRNA
				FAM156B	1.82807	2.52e-86	mRNA	AC112219.2	-1.07321	3.26e-16	lncRNA
				HOXC8	1.83287	4.88e-100	mRNA	AC112493.1	-1.1724	1.47e-29	lncRNA
				HNRNPCL1	1.85987	5.34e-82	mRNA	AC113331.1	-1.22557	8.32e-12	lncRNA
				SAA2	1.86294	2.51e-113	mRNA	AC113346.1	-1.23671	5.21e-21	lncRNA
				SEPTIN14	1.86479	1.84e-97	mRNA	AC113346.2	-1.22325	6.42e-17	lncRNA
				HOXA2	1.88598	1.13e-118	mRNA	AC113386.1	1.11671	5.96e-13	lncRNA
				HOXC10	1.89358	9.6e-128	mRNA	AC113414.1	-1.08044	4.65e-12	lncRNA
				HOXD13	1.92076	9.61e-128	mRNA	AC114316.1	-1.61088	4.88e-41	lncRNA
				IGF2BP1	1.92126	2.04e-83	mRNA	AC114803.1	1.10955	3.93e-36	lncRNA
				PAX3	1.92839	2.97e-116	mRNA	AC116348.4	1.33622	5.55e-28	lncRNA
				HOXC9	1.95308	4.82e-118	mRNA	AC116563.1	1.45568	1.12e-28	lncRNA
				POTEJ	1.98127	4.99e-106	mRNA	AC116612.1	-2.5045	3.37e-58	lncRNA
				HOXB9	2.0187	2.17e-101	mRNA	AC116903.2	-1.09536	1.07e-18	lncRNA
				PLA2G2A	2.02988	4.59e-157	mRNA	AC117500.3	-1.10361	1.57e-12	lncRNA
				MMP13	2.10866	4.6e-98	mRNA	AC117503.1	1.19013	4.2e-22	lncRNA
				SAA1	2.1134	4.57e-160	mRNA	AC117834.1	-1.19575	4.17e-16	lncRNA
				F8A3	2.14951	1.23e-101	mRNA	AC117944.1	1.07135	8.62e-12	lncRNA
				HOXD11	2.15396	1.24e-148	mRNA	AC118755.1	-1.23122	5.31e-18	lncRNA
				POTEE	2.26342	8.64e-146	mRNA	AC118755.2	-1.28861	2.87e-21	lncRNA
				POTEI	2.26789	8.01e-129	mRNA	AC119868.2	-1.18017	1.59e-14	lncRNA
				POTEG	2.28325	2.18e-107	mRNA	AC120193.1	-1.21755	4.82e-22	lncRNA
				HOXC11	2.30515	1.62e-153	mRNA	AC120498.2	-1.02131	4.56e-11	lncRNA
								AC121757.1	-1.06665	4.12e-20	lncRNA
								AC122108.3	-1.09242	4.72e-17	lncRNA
								AC122707.1	-1.20702	3.63e-32	lncRNA
								AC125603.2	-1.44279	4.69e-23	lncRNA
								AC127459.2	-1.03729	1.06e-13	lncRNA
								AC128709.1	1.26024	4.62e-16	lncRNA
								AC131097.3	1.09156	1.62e-38	lncRNA
								AC131157.1	-1.39932	8.68e-22	lncRNA
								AC131254.1	1.31936	1.42e-20	lncRNA
								AC131956.2	1.20483	3.66e-19	lncRNA
								AC133644.2	1.35523	2.96e-18	lncRNA
								AC138028.5	-1.07929	1.08e-13	lncRNA
								AC138089.1	-1.08775	4.73e-10	lncRNA
								AC140481.1	-1.94314	8.08e-39	lncRNA
								AC146944.3	1.11993	7.49e-27	lncRNA
								AC148477.1	-1.01863	4.37e-25	lncRNA
								AC159540.2	1.28956	6.5e-33	lncRNA
								AC239868.1	1.99138	5.89e-42	lncRNA
								AC243829.4	1.20081	1.3e-15	lncRNA
								AC245041.2	-1.05013	2.64e-13	lncRNA
								ACTN1-AS1	1.08311	3.03e-25	lncRNA
								ADAMTS19-AS1	-1.09221	3.93e-24	lncRNA
								AF067845.2	-1.23582	1.55e-12	lncRNA
								AF124730.2	1.28133	1.01e-16	lncRNA
								AF181450.1	-1.44319	8.1e-17	lncRNA
								AL008638.3	-1.40255	1.53e-22	lncRNA
								AL008726.1	1.0278	9.02e-33	lncRNA
								AL009178.2	1.08741	6.41e-40	lncRNA
								AL020994.2	-1.14558	4.9e-17	lncRNA
								AL021328.1	1.36909	3.14e-48	lncRNA
								AL021707.5	1.29904	3.32e-30	lncRNA
								AL022329.1	-1.2335	2.25e-23	lncRNA
								AL022334.2	-1.23072	7.66e-21	lncRNA
								AL022344.1	-1.37213	1.34e-44	lncRNA
								AL031005.1	1.27286	3.42e-25	lncRNA
								AL031429.2	-1.60665	1.09e-24	lncRNA
								AL031593.1	-1.86113	1.74e-35	lncRNA
								AL031598.1	-1.39805	1e-31	lncRNA
								AL031687.1	-1.42666	2.8e-25	lncRNA
								AL031779.1	1.37844	7.28e-22	lncRNA
								AL033504.1	1.12697	3.2e-13	lncRNA
								AL035670.1	-1.23403	1.19e-17	lncRNA
								AL035691.1	-1.00964	1.76e-08	lncRNA
								AL049541.1	-1.60483	4.97e-28	lncRNA
								AL049541.2	-1.73008	9.92e-40	lncRNA
								AL049594.1	-1.13355	2.26e-15	lncRNA
								AL049651.2	-1.13815	7.37e-17	lncRNA
								AL049749.1	-1.30621	5.44e-45	lncRNA
								AL080273.1	-1.03942	1.12e-10	lncRNA
								AL096869.1	-1.04619	9.05e-11	lncRNA
								AL109910.1	-1.11148	1.01e-16	lncRNA
								AL117372.1	-1.03134	4.94e-12	lncRNA
								AL118523.1	-1.06149	1.12e-15	lncRNA
								AL121748.1	1.36839	1.32e-26	lncRNA
								AL121790.1	-1.36822	2.14e-20	lncRNA
								AL121989.1	1.04239	2.24e-15	lncRNA
								AL132711.1	1.1812	2.65e-39	lncRNA
								AL132801.2	1.1085	4.83e-15	lncRNA
								AL133255.1	-1.05582	1.06e-14	lncRNA
								AL133279.3	-1.3188	1.7e-13	lncRNA
								AL133304.1	-1.10859	7.75e-16	lncRNA
								AL133415.1	1.46349	5.9e-81	lncRNA
								AL133481.1	-1.2175	3.8e-20	lncRNA
								AL136090.1	-1.47231	1.36e-27	lncRNA
								AL136140.1	-1.0291	5.57e-13	lncRNA
								AL136528.1	1.45907	2.28e-24	lncRNA
								AL137191.1	1.43949	2.68e-46	lncRNA
								AL138690.1	-1.08925	4.27e-24	lncRNA
								AL138749.1	1.72537	6e-41	lncRNA
								AL138962.1	1.33185	4.91e-21	lncRNA
								AL139002.1	-1.24146	3.51e-16	lncRNA
								AL139240.1	-1.47526	1e-27	lncRNA
								AL139246.1	-1.21428	2.49e-29	lncRNA
								AL139246.4	-1.16183	1.34e-27	lncRNA
								AL139294.1	-1.12119	5.68e-12	lncRNA
								AL157388.1	-1.16073	7.51e-18	lncRNA
								AL158071.1	1.05509	3.21e-29	lncRNA
								AL158850.1	1.05611	2.69e-15	lncRNA
								AL160270.1	-1.01632	1.16e-24	lncRNA
								AL161636.1	-1.71603	8.63e-17	lncRNA
								AL161640.2	1.21573	9.83e-18	lncRNA
								AL161645.1	-1.38093	1.18e-32	lncRNA
								AL161716.1	-1.66385	2.67e-19	lncRNA
								AL161729.3	1.51346	3.64e-38	lncRNA
								AL161757.2	-1.18766	5.3e-14	lncRNA
								AL162394.1	-1.2006	3.52e-11	lncRNA
								AL162582.1	-1.09069	5.36e-11	lncRNA
								AL162727.1	1.18576	2.79e-28	lncRNA
								AL353597.1	-1.80836	2.38e-60	lncRNA
								AL353604.1	-1.23081	6.01e-20	lncRNA
								AL353611.1	-1.19635	1.71e-12	lncRNA
								AL353613.1	1.16221	2.56e-16	lncRNA
								AL353658.1	-1.26893	7.77e-27	lncRNA
								AL353784.1	-1.00578	4.81e-10	lncRNA
								AL353801.1	-1.01145	1.03e-15	lncRNA
								AL354863.1	-1.06327	4.26e-28	lncRNA
								AL354919.2	1.14699	2.89e-48	lncRNA
								AL354993.1	1.10994	3.2e-15	lncRNA
								AL355073.1	-1.02887	8.19e-17	lncRNA
								AL355103.1	1.10598	1.23e-13	lncRNA
								AL355306.2	-1.09604	2.49e-12	lncRNA
								AL355390.1	-2.09781	3.55e-29	lncRNA
								AL355512.1	1.30459	1.26e-35	lncRNA
								AL355607.2	1.26882	1.21e-23	lncRNA
								AL355922.4	-1.38045	2.24e-22	lncRNA
								AL356124.2	1.0201	5.98e-16	lncRNA
								AL356259.1	-1.21651	8.49e-14	lncRNA
								AL356652.1	1.06061	1.35e-13	lncRNA
								AL357507.1	1.16188	2.1e-14	lncRNA
								AL358334.3	1.52632	4.57e-49	lncRNA
								AL358972.1	-1.5236	2.47e-22	lncRNA
								AL359771.1	1.90724	6.43e-45	lncRNA
								AL365204.1	-1.02305	1.05e-15	lncRNA
								AL365226.1	1.37356	1.54e-31	lncRNA
								AL365356.1	-1.18647	1.24e-19	lncRNA
								AL390726.2	-1.70373	5.3e-19	lncRNA
								AL390786.1	-1.58133	7.5e-41	lncRNA
								AL391863.1	1.08321	5.08e-12	lncRNA
								AL391987.4	1.31156	1.29e-25	lncRNA
								AL392023.1	-2.08914	3.38e-40	lncRNA
								AL445471.1	1.19652	3.95e-23	lncRNA
								AL445493.3	-1.62365	1.03e-40	lncRNA
								AL450270.1	1.00593	4.93e-21	lncRNA
								AL450322.1	-1.36656	1.25e-13	lncRNA
								AL450327.1	-1.08534	1.22e-14	lncRNA
								AL450332.1	-1.08029	1.71e-23	lncRNA
								AL512785.1	1.11914	6.64e-42	lncRNA
								AL513548.1	1.06687	1.11e-16	lncRNA
								AL590677.2	-1.15914	2.66e-12	lncRNA
								AL590705.2	-1.04574	2.52e-10	lncRNA
								AL590822.1	1.0186	4.91e-12	lncRNA
								AL591242.1	-1.39257	6.53e-17	lncRNA
								AL591501.1	-1.14747	3.83e-15	lncRNA
								AL596087.2	1.17461	6.66e-40	lncRNA
								AL596087.3	1.0485	5.99e-11	lncRNA
								AL606970.4	1.42592	5.89e-48	lncRNA
								AL713851.1	-1.46466	3.85e-14	lncRNA
								AL713998.1	3.66975	9.2e-178	lncRNA
								AL807761.4	-1.54099	1.07e-26	lncRNA
								AL845311.1	-1.01479	3.93e-09	lncRNA
								ANKRD34C-AS1	-1.17235	1.78e-22	lncRNA
								ANKRD62P1-PARP4P3	-2.33445	1.97e-70	lncRNA
								AP000365.1	-1.82456	3.44e-22	lncRNA
								AP000695.2	1.31884	1.06e-46	lncRNA
								AP001057.1	1.18053	1.95e-13	lncRNA
								AP001065.3	-1.19356	3.12e-28	lncRNA
								AP001271.1	-1.19076	3.06e-14	lncRNA
								AP001476.1	1.38592	5.14e-29	lncRNA
								AP001628.2	-1.4459	5.81e-24	lncRNA
								AP003032.1	1.56045	7.86e-42	lncRNA
								AP003066.1	-1.43722	7.37e-15	lncRNA
								AP003123.1	1.08904	3.24e-18	lncRNA
								AP003555.1	1.52603	3.85e-35	lncRNA
								AP005264.1	1.44936	4.93e-26	lncRNA
								AP006333.2	-1.20548	1.62e-29	lncRNA
								ARHGAP29-AS1	1.33511	8.94e-33	lncRNA
								ARHGEF7-IT1	-1.0401	1.87e-13	lncRNA
								ARMCX3-AS1	-1.00389	4.79e-12	lncRNA
								ARPP21-AS1	-1.52193	2.24e-43	lncRNA
								BX324167.1	-1.01535	1.46e-15	lncRNA
								BX640514.2	1.88662	8.98e-85	lncRNA
								BZW1-AS1	1.06038	2.93e-15	lncRNA
								C15orf54	1.27203	7.34e-26	lncRNA
								C21orf91-OT1	-1.37674	5.12e-24	lncRNA
								C5orf64-AS1	-1.56347	1.49e-46	lncRNA
								C8orf49	1.26265	4.06e-20	lncRNA
								C9orf62	-1.08086	3.23e-10	lncRNA
								CACNA1C-IT2	-1.03909	2.19e-14	lncRNA
								CALML3-AS1	-1.22551	4.88e-25	lncRNA
								CAMTA1-AS1	1.13649	7.12e-20	lncRNA
								CASC22	-1.12554	5.66e-09	lncRNA
								CAVIN2-AS1	-1.18505	6.68e-17	lncRNA
								CDK6-AS1	1.34918	3.43e-57	lncRNA
								CLYBL-AS1	-1.43918	3.58e-17	lncRNA
								CNIH3-AS1	1.09058	7.33e-35	lncRNA
								CNTN4-AS2	-2.35154	2.02e-33	lncRNA
								COL18A1-AS2	-1.10759	4.87e-11	lncRNA
								CSRP3-AS1	1.04366	1.82e-11	lncRNA
								CU634019.2	1.64768	1.83e-27	lncRNA
								CYP4F26P	-1.10998	3.35e-21	lncRNA
								DBET	-1.50026	8.88e-23	lncRNA
								DEPDC1-AS1	1.17292	3.9e-24	lncRNA
								DLX2-DT	1.12609	7.21e-17	lncRNA
								DPP4-DT	1.19227	1.22e-19	lncRNA
								DSCAM-AS1	-1.05848	1.41e-10	lncRNA
								DSCAM-IT1	-1.0311	1.1e-13	lncRNA
								DSCR8	1.39537	4.53e-22	lncRNA
								EGOT	1.38668	5.6e-31	lncRNA
								ELDR	1.7191	4.71e-89	lncRNA
								EML2-AS1	1.10322	5.13e-12	lncRNA
								FAM155A-IT1	-1.44381	8.77e-18	lncRNA
								FAM230G	-1.22153	4.19e-21	lncRNA
								FGF12-AS3	-1.06903	6.06e-16	lncRNA
								FGF13-AS1	-1.0828	1.8e-28	lncRNA
								FLNC-AS1	1.12191	4.11e-23	lncRNA
								FOXC2-AS1	1.1255	1.58e-14	lncRNA
								FOXP1-IT1	-1.12952	1.83e-16	lncRNA
								FP236241.2	2.14293	1.29e-68	lncRNA
								FP236383.3	2.59927	9.47e-106	lncRNA
								FP236383.5	2.98758	1.89e-131	lncRNA
								FP671120.7	3.27736	7.69e-229	lncRNA
								FP671120.8	1.09678	1.87e-48	lncRNA
								FRGCA	2.10894	2.65e-62	lncRNA
								FTCD-AS1	-1.01545	3.43e-11	lncRNA
								GAPLINC	1.37997	1.42e-53	lncRNA
								GPR50-AS1	-1.52696	3.68e-19	lncRNA
								GRID1-AS1	-1.00361	2.43e-20	lncRNA
								H19	1.25845	3.21e-67	lncRNA
								HECW2-AS1	1.03631	1.18e-18	lncRNA
								HOTAIR	2.42469	2.63e-169	lncRNA
								HOXA10-AS	1.85909	8.25e-59	lncRNA
								HOXA-AS2	1.67249	1.3e-94	lncRNA
								HOXA-AS3	1.97688	3.07e-116	lncRNA
								HOXB-AS2	1.89045	1.67e-57	lncRNA
								HOXB-AS3	1.66322	1.99e-44	lncRNA
								HOXC13-AS	2.46233	1.4e-123	lncRNA
								HOXC-AS1	2.26974	1.08e-123	lncRNA
								HOXC-AS2	2.11348	8.05e-116	lncRNA
								HOXC-AS3	2.10227	3.73e-90	lncRNA
								IGF2BP2-AS1	1.21088	2.9e-16	lncRNA
								IGFL2-AS1	-1.1194	1.65e-24	lncRNA
								IL21-AS1	1.68225	9.24e-61	lncRNA
								KC877982.1	-1.19473	5.7e-15	lncRNA
								KHDRBS2-OT	-1.31129	6.81e-32	lncRNA
								KIF26B-AS1	1.2864	1.31e-24	lncRNA
								LBX1-AS1	1.73674	1.33e-71	lncRNA
								LEMD1-DT	1.01385	2.35e-25	lncRNA
								LHX5-AS1	-1.50881	2.43e-50	lncRNA
								LIN28B-AS1	-1.24273	2.24e-14	lncRNA
								LINC00051	-1.03192	6.12e-11	lncRNA
								LINC00160	1.82839	6.17e-39	lncRNA
								LINC00239	1.05403	1.66e-23	lncRNA
								LINC00261	1.12936	5.39e-19	lncRNA
								LINC00343	-1.16028	2.94e-10	lncRNA
								LINC00368	-1.28315	1.52e-26	lncRNA
								LINC00390	-1.17227	2.77e-19	lncRNA
								LINC00458	1.00836	2.8e-14	lncRNA
								LINC00520	1.38966	6.51e-30	lncRNA
								LINC00563	1.01483	2.82e-12	lncRNA
								LINC00644	-1.09633	1.11e-16	lncRNA
								LINC00682	1.08927	2.3e-25	lncRNA
								LINC00898	-1.04501	5.08e-16	lncRNA
								LINC00906	-1.07435	3.81e-36	lncRNA
								LINC00929	1.08122	2.53e-14	lncRNA
								LINC00939	1.42415	9.45e-36	lncRNA
								LINC00967	-1.39151	9.79e-32	lncRNA
								LINC01007	-1.25262	5.28e-28	lncRNA
								LINC01029	2.06053	1.62e-48	lncRNA
								LINC01055	-1.46034	4.1e-24	lncRNA
								LINC01058	1.01059	4.79e-17	lncRNA
								LINC01069	-1.58766	4.75e-20	lncRNA
								LINC01096	1.72294	1.4e-50	lncRNA
								LINC01111	1.36629	1.6e-34	lncRNA
								LINC01166	-1.20098	2.57e-32	lncRNA
								LINC01193	-1.34128	1.7e-25	lncRNA
								LINC01198	2.03074	6.11e-121	lncRNA
								LINC01233	-1.5203	2.73e-21	lncRNA
								LINC01241	-1.09507	1.81e-08	lncRNA
								LINC01280	1.91888	4.18e-46	lncRNA
								LINC01289	-1.1111	5.53e-13	lncRNA
								LINC01342	2.24084	2.77e-83	lncRNA
								LINC01350	-1.10838	1.76e-08	lncRNA
								LINC01378	-1.21114	2.54e-23	lncRNA
								LINC01385	1.38249	1.02e-38	lncRNA
								LINC01436	1.12783	7.56e-30	lncRNA
								LINC01476	-1.21946	4.08e-21	lncRNA
								LINC01508	1.07702	8.65e-29	lncRNA
								LINC01510	1.16991	3.08e-13	lncRNA
								LINC01527	-1.75825	1.08e-19	lncRNA
								LINC01571	1.03096	5.36e-31	lncRNA
								LINC01587	1.56274	5.46e-66	lncRNA
								LINC01602	-1.39292	2.54e-45	lncRNA
								LINC01612	1.71208	4.5e-40	lncRNA
								LINC01614	2.03477	3.23e-99	lncRNA
								LINC01616	-1.04939	2.61e-27	lncRNA
								LINC01638	1.83431	1.19e-70	lncRNA
								LINC01641	1.15646	1.99e-14	lncRNA
								LINC01677	-1.25126	1.55e-11	lncRNA
								LINC01705	1.15466	5e-22	lncRNA
								LINC01741	-1.88026	2.32e-23	lncRNA
								LINC01747	1.41659	2.45e-23	lncRNA
								LINC01765	1.27677	8.85e-29	lncRNA
								LINC01780	1.2078	9.76e-27	lncRNA
								LINC01785	-1.14856	1.75e-27	lncRNA
								LINC01793	-1.02989	1.07e-11	lncRNA
								LINC01812	1.92679	7.06e-55	lncRNA
								LINC01821	-1.16388	5.9e-17	lncRNA
								LINC01840	-1.47165	2.21e-32	lncRNA
								LINC01841	1.40784	1.65e-49	lncRNA
								LINC01842	1.41579	7.36e-60	lncRNA
								LINC01843	1.32394	1.08e-25	lncRNA
								LINC01847	-1.13361	2.53e-12	lncRNA
								LINC01885	-1.06946	3.1e-11	lncRNA
								LINC01914	1.04533	1.11e-24	lncRNA
								LINC01929	1.8431	4.08e-73	lncRNA
								LINC01943	1.74618	1.75e-81	lncRNA
								LINC01951	-1.11277	1.86e-10	lncRNA
								LINC01965	1.28524	2.8e-35	lncRNA
								LINC01993	1.52033	9.15e-67	lncRNA
								LINC02015	1.20721	1.06e-28	lncRNA
								LINC02017	-1.12162	1.95e-10	lncRNA
								LINC02030	-1.2737	1.7e-16	lncRNA
								LINC02032	1.20398	3.22e-29	lncRNA
								LINC02036	1.16929	1.19e-33	lncRNA
								LINC02047	-1.54887	2.58e-40	lncRNA
								LINC02100	1.65523	2.72e-59	lncRNA
								LINC02110	-1.41786	1.93e-36	lncRNA
								LINC02115	-1.09619	4.87e-18	lncRNA
								LINC02117	-1.42638	2.71e-14	lncRNA
								LINC02154	1.87353	1.79e-81	lncRNA
								LINC02237	-1.06751	9.53e-13	lncRNA
								LINC02238	1.0383	3.24e-12	lncRNA
								LINC02239	-1.22219	7.64e-16	lncRNA
								LINC02339	-1.32312	1.88e-23	lncRNA
								LINC02343	-2.25579	4.1e-54	lncRNA
								LINC02392	1.2783	7.98e-25	lncRNA
								LINC02433	-1.3504	4.34e-17	lncRNA
								LINC02454	1.5012	1.07e-43	lncRNA
								LINC02461	1.4277	1.7e-22	lncRNA
								LINC02502	1.02479	1.1e-14	lncRNA
								LINC02520	-1.40602	8.13e-34	lncRNA
								LINC02521	1.30433	1.08e-33	lncRNA
								LINC02529	1.49238	3.22e-26	lncRNA
								LINC02533	1.29276	2.97e-27	lncRNA
								LINC02577	2.23946	1.97e-60	lncRNA
								LINC02587	1.70053	5.51e-103	lncRNA
								LINC02595	1.0698	5.06e-15	lncRNA
								LINC02605	1.12703	4.01e-30	lncRNA
								LINC02612	1.29923	1.18e-18	lncRNA
								LINC02623	1.34017	1.83e-31	lncRNA
								LINC02636	-1.46407	4.47e-43	lncRNA
								LINC02675	-1.2641	1.18e-18	lncRNA
								LINC02692	-1.44078	1.11e-18	lncRNA
								LINC02751	1.33765	1.15e-22	lncRNA
								LINC02764	-1.0183	8.85e-20	lncRNA
								LINC02770	-1.83872	2.52e-25	lncRNA
								LINC02783	2.83981	5.53e-122	lncRNA
								LINC02785	1.7511	2.35e-42	lncRNA
								LINC02814	-1.31105	4.29e-27	lncRNA
								LINC02830	-1.09633	8.63e-14	lncRNA
								LINC02832	1.12435	2.95e-17	lncRNA
								LINC02836	-1.13544	3.71e-11	lncRNA
								LINC02848	-1.04078	1.31e-24	lncRNA
								LINC02864	1.03281	1.37e-17	lncRNA
								LRRC3-DT	-1.09663	1.69e-14	lncRNA
								LRRC7-AS1	-1.24813	5.39e-24	lncRNA
								LSINCT5	-1.89492	5.56e-33	lncRNA
								LUCAT1	1.17456	2.09e-46	lncRNA
								MADD-AS1	-1.56539	1.62e-43	lncRNA
								MAFA-AS1	1.44885	1.33e-41	lncRNA
								MANCR	1.31313	8.61e-42	lncRNA
								MEIS1-AS2	1.05459	3.82e-25	lncRNA
								MIR205HG	-1.10943	5.29e-11	lncRNA
								MIR217HG	1.44706	1.64e-36	lncRNA
								MIR3681HG	1.07906	7.95e-39	lncRNA
								MIR3945HG	1.22511	1.82e-30	lncRNA
								MIR3976HG	-1.46108	1.22e-16	lncRNA
								MKX-AS1	-1.88001	1.82e-48	lncRNA
								MMP2-AS1	1.17563	1.29e-31	lncRNA
								MYT1L-AS1	-1.69066	9.72e-28	lncRNA
								NAGPA-AS1	-1.16691	9.01e-17	lncRNA
								NCKAP5-IT1	-1.19154	1.93e-14	lncRNA
								NRG3-AS1	-1.37376	1.62e-12	lncRNA
								PABPC5-AS1	-1.14951	1.17e-20	lncRNA
								PANDAR	2.716	7.46e-87	lncRNA
								PLCH1-AS1	-1.21798	1.46e-10	lncRNA
								PRICKLE2-AS2	-1.09154	1.28e-14	lncRNA
								PRICKLE2-DT	1.16995	1.08e-15	lncRNA
								PTPRD-AS2	-1.11707	1.14e-20	lncRNA
								ROR1-AS1	1.33097	1.48e-32	lncRNA
								SCAT1	1.19519	1.67e-32	lncRNA
								SFTPD-AS1	-1.31321	5.24e-32	lncRNA
								SLC25A34-AS1	1.29368	1.58e-20	lncRNA
								SMCR5	-1.0284	2.37e-27	lncRNA
								SNCA-AS1	-1.16972	5.84e-18	lncRNA
								SOCAR	2.18088	1.69e-79	lncRNA
								SSTR5-AS1	-1.04985	3.12e-24	lncRNA
								TBC1D22A-AS1	-1.19419	9.55e-14	lncRNA
								TLR8-AS1	1.3667	6.8e-19	lncRNA
								TLX1NB	-1.00133	1.49e-23	lncRNA
								TMEM132D-AS1	2.03523	4.45e-46	lncRNA
								TRHDE-AS1	-1.10434	1.25e-35	lncRNA
								TRPC7-AS1	-1.06508	1.06e-10	lncRNA
								UPP2-IT1	-1.09979	1.3e-13	lncRNA
								VAV3-AS1	1.58165	3.46e-30	lncRNA
								VCAN-AS1	-1.26488	6.33e-32	lncRNA
								WT1-AS	1.34878	6.4e-37	lncRNA
								WWTR1-IT1	1.0222	4.59e-18	lncRNA
								Z68323.1	-1.45167	1.46e-22	lncRNA
								Z82185.1	-1.09125	1.11e-08	lncRNA
								Z82186.1	-1.02276	6.49e-14	lncRNA
								Z82196.1	-1.76176	3.32e-41	lncRNA
								Z82196.2	-1.99627	2.37e-34	lncRNA
								Z94160.1	-1.36385	5.34e-31	lncRNA
								ZNF32-AS3	-1.52094	1.71e-21	lncRNA
