# Supplementary material for: Construction and comprehensive analysis of a competitive endogenous RNA network to reveal potential biomarkers for the malignant differentiation of glioma
Source: Medicine (Baltimore). 2021 Oct 1;100(39):e27248. doi: 10.1097/MD.0000000000027248 (PMC8483826; doi:10.1097/MD.0000000000027248)
Supplement: Supplemental Digital Content [file medi-100-e27248-s002.xlsx]

## Sheet: ModuleHubGeneDetail_yellow
gene	R	P.value	module
MIR4435-2HG	0.873523	2.02459e-215	yellow
CYTOR	0.866892	2.24765e-208	yellow
MIR155HG	0.836429	2.82894e-180	yellow
HOXA-AS3	0.82294	1.26404e-169	yellow
HOXA-AS2	0.822318	3.72032e-169	yellow
AGAP2-AS1	0.810598	1.20569e-160	yellow
HOTAIR	0.805962	1.92965e-157	yellow
AC064875.1	0.802729	2.94543e-155	yellow
LINC01426	0.795143	2.73343e-150	yellow
AC093895.2	0.793363	3.734e-149	yellow
LINC01943	0.79178	3.73192e-148	yellow
AL133415.1	0.790367	2.86943e-147	yellow
HOXC-AS2	0.787289	2.30814e-145	yellow
BX640514.2	0.786608	6.03387e-145	yellow
LINC01842	0.78489	6.70265e-144	yellow
LINC01579	0.7828	1.21953e-142	yellow
AC131097.3	0.781032	1.38245e-141	yellow
HOTAIRM1	0.769605	5.33844e-135	yellow
LINC01841	0.762692	3.38872e-131	yellow
AC061992.2	0.758601	5.23642e-129	yellow
LINC01993	0.757897	1.23448e-128	yellow
PVT1	0.753181	3.57813e-126	yellow
HOXC-AS3	0.749402	3.0658e-124	yellow
AL049871.1	0.746144	1.33464e-122	yellow
HOXC-AS1	0.745646	2.36239e-122	yellow
LEF1-AS1	0.742246	1.13051e-120	yellow
AC108463.2	0.74032	9.83661e-120	yellow
AC147651.4	0.739774	1.8108e-119	yellow
LINC01198	0.739661	2.0531e-119	yellow
LINC02587	0.733831	1.25549e-116	yellow
AC005083.1	0.726517	3.10301e-113	yellow
LINC01342	0.723009	1.20202e-111	yellow
LINC01614	0.722185	2.81556e-111	yellow
C1RL-AS1	0.721287	7.09272e-111	yellow
AP000695.2	0.716258	1.17198e-108	yellow
LINC02100	0.716064	1.4242e-108	yellow
PIK3CD-AS2	0.71546	2.60868e-108	yellow
LINC00346	0.708124	3.59535e-105	yellow
LINC02783	0.70591	3.04937e-104	yellow
LINC01587	0.703087	4.52595e-103	yellow
MIR3681HG	0.701638	1.78416e-102	yellow
AL008726.1	0.698457	3.52195e-101	yellow
CDK6-AS1	0.697751	6.79247e-101	yellow
AL354919.2	0.695728	4.40994e-100	yellow
LINC01936	0.694742	1.09157e-99	yellow
AC025171.5	0.694291	1.6514e-99	yellow
AC108463.3	0.692902	5.86592e-99	yellow
LUCAT1	0.69258	7.8671e-99	yellow
AC027237.5	0.69159	1.93135e-98	yellow
LNCOG	0.69151	2.07652e-98	yellow
HOXB-AS1	0.687716	6.27278e-97	yellow
LINC02521	0.687019	1.16606e-96	yellow
AC009955.2	0.683298	3.10791e-95	yellow
SNHG18	0.682657	5.44397e-95	yellow
LINC01929	0.680902	2.50783e-94	yellow
HOXC13-AS	0.676383	1.21917e-92	yellow
AC010729.1	0.676156	1.47825e-92	yellow
BX470102.1	0.675204	3.31957e-92	yellow
AL009178.2	0.674399	6.56201e-92	yellow
LINC01965	0.673827	1.06331e-91	yellow
H19	0.671963	5.08953e-91	yellow
LINC01638	0.671416	8.04124e-91	yellow
AC004847.1	0.669697	3.36395e-90	yellow
AC007344.1	0.66723	2.57931e-89	yellow
ELDR	0.666534	4.56449e-89	yellow
GAPLINC	0.66623	5.85656e-89	yellow
AL390066.2	0.665712	8.94423e-89	yellow
AP000695.1	0.664951	1.66436e-88	yellow
MIR924HG	0.660865	4.52022e-87	yellow
IL21-AS1	0.657777	5.29631e-86	yellow
LINC02036	0.65676	1.18348e-85	yellow
AC010655.2	0.655957	2.2274e-85	yellow
AC020905.1	0.654744	5.77262e-85	yellow
AC009495.3	0.653082	2.11223e-84	yellow
AC244153.1	0.651407	7.74796e-84	yellow
AC003986.2	0.651298	8.42552e-84	yellow
AC097358.2	0.650134	2.06819e-83	yellow
AL158166.2	0.648542	7.01233e-83	yellow
AL606970.4	0.647992	1.06768e-82	yellow
LACTB2-AS1	0.645554	6.8067e-82	yellow
AL162727.1	0.645223	8.74569e-82	yellow
ACTN1-AS1	0.644786	1.21641e-81	yellow
LINC01780	0.644232	1.84672e-81	yellow
AC010719.1	0.643741	2.67084e-81	yellow
SMIM25	0.642147	8.81326e-81	yellow
AC087477.2	0.641474	1.45578e-80	yellow
AC016168.1	0.640955	2.14265e-80	yellow
BX539320.1	0.640491	3.0229e-80	yellow
AL021392.1	0.638872	1.00217e-79	yellow
HOXB-AS2	0.637528	2.6951e-79	yellow
AC004264.1	0.634774	2.01353e-78	yellow
NR2F2-AS1	0.631638	1.94044e-77	yellow
AC003035.2	0.630277	5.14694e-77	yellow
AC025171.3	0.62946	9.21655e-77	yellow
USP30-AS1	0.628852	1.42141e-76	yellow
AP003032.1	0.628762	1.51487e-76	yellow
LINC02605	0.628065	2.48492e-76	yellow
AC003092.1	0.624706	2.64895e-75	yellow
HCP5	0.622362	1.3584e-74	yellow
AC000067.1	0.620445	5.12032e-74	yellow
LBX1-AS1	0.62007	6.62589e-74	yellow
SCAT1	0.612823	9.13446e-72	yellow
AL358334.2	0.612577	1.07719e-71	yellow
AC090796.1	0.610771	3.60016e-71	yellow
AL138789.1	0.60411	2.88708e-69	yellow
AC025154.2	0.603745	3.66e-69	yellow
LINC01571	0.603711	3.74226e-69	yellow
HOXA10-AS	0.599917	4.32551e-68	yellow
MMP2-AS1	0.598046	1.42898e-67	yellow
AL355512.1	0.597328	2.25653e-67	yellow
AC007938.2	0.596733	3.29055e-67	yellow
LINC01096	0.591964	6.5896e-66	yellow
AC110015.1	0.591073	1.14679e-65	yellow
AC092535.5	0.586543	1.87144e-64	yellow
AC084117.1	0.58538	3.8055e-64	yellow
AC002401.4	0.58499	4.82693e-64	yellow
LINC01224	0.584641	5.96519e-64	yellow
AC005550.2	0.584352	7.10857e-64	yellow
AC022509.1	0.583699	1.05637e-63	yellow
AC004817.3	0.582021	2.9098e-63	yellow
AC016044.1	0.581148	4.91645e-63	yellow
LINC01711	0.581081	5.11697e-63	yellow
AC022915.2	0.578554	2.31669e-62	yellow
LINC01831	0.577577	4.13697e-62	yellow
MYOSLID	0.576758	6.7182e-62	yellow
MANCR	0.574669	2.30027e-61	yellow
LINC00939	0.574579	2.42431e-61	yellow
ROR1-AS1	0.573701	4.05432e-61	yellow
APCDD1L-DT	0.572973	6.2026e-61	yellow
AC091057.1	0.570767	2.23644e-60	yellow
LINC02450	0.568519	8.18039e-60	yellow
RDH10-AS1	0.566467	2.64848e-59	yellow
LEMD1-DT	0.56424	9.39214e-59	yellow
LINC01956	0.563522	1.41012e-58	yellow
AC097713.1	0.563325	1.57618e-58	yellow
AC037198.1	0.562916	1.98517e-58	yellow
AC007998.3	0.562379	2.6867e-58	yellow
AC003986.3	0.560008	1.01419e-57	yellow
ZNF114-AS1	0.554539	2.08819e-56	yellow
TMEM92-AS1	0.553087	4.61821e-56	yellow
AC008750.2	0.552673	5.78797e-56	yellow
MIR3945HG	0.551885	8.88129e-56	yellow
LINC02154	0.551661	1.00331e-55	yellow
CNIH3-AS2	0.551649	1.00979e-55	yellow
LINC01871	0.551306	1.21576e-55	yellow
AC008060.2	0.550074	2.36793e-55	yellow
FLNC-AS1	0.549658	2.96325e-55	yellow
AL078604.2	0.544549	4.54417e-54	yellow
AC092957.1	0.541429	2.35236e-53	yellow
AL109615.3	0.539627	6.0305e-53	yellow
AC103746.1	0.53886	8.9879e-53	yellow
AC025176.1	0.538852	9.02606e-53	yellow
AC091182.1	0.538735	9.59454e-53	yellow
AC083805.2	0.53561	4.82212e-52	yellow
AC010273.3	0.534856	7.10196e-52	yellow
WT1-AS	0.533574	1.3687e-51	yellow
FAM242C	0.533085	1.75629e-51	yellow
AC092958.1	0.531831	3.32414e-51	yellow
AC008060.3	0.531194	4.59169e-51	yellow
AC024337.2	0.531059	4.91585e-51	yellow
AC004988.1	0.529628	1.01301e-50	yellow
AC015987.1	0.529156	1.28484e-50	yellow
AC099850.4	0.527421	3.0679e-50	yellow
AC092484.1	0.525714	7.18888e-50	yellow
FOXD2-AS1	0.524989	1.0306e-49	yellow
HMGA2-AS1	0.524863	1.09681e-49	yellow
LINC01679	0.523412	2.2484e-49	yellow
AC100849.1	0.522998	2.75826e-49	yellow
HOXD-AS2	0.522401	3.70058e-49	yellow
AC022034.3	0.521609	5.45893e-49	yellow
LINC02623	0.518959	1.99179e-48	yellow
ZFPM2-AS1	0.51451	1.70597e-47	yellow
AL590226.2	0.511646	6.68677e-47	yellow
LEMD1-AS1	0.51049	1.15627e-46	yellow
LINC01775	0.510351	1.23452e-46	yellow
LINC02073	0.51009	1.39676e-46	yellow
AC005821.1	0.509997	1.45914e-46	yellow
LINC02198	0.5089	2.44708e-46	yellow
HOXB-AS3	0.508751	2.62433e-46	yellow
AC007389.5	0.507292	5.20325e-46	yellow
LINC01765	0.505629	1.12998e-45	yellow
AL023803.2	0.502128	5.70832e-45	yellow
AC012409.3	0.500566	1.16851e-44	yellow
LINC02207	0.490981	8.75278e-43	yellow
AC009518.1	0.490008	1.34604e-42	yellow
AC116348.4	0.489024	2.07779e-42	yellow
AC016168.2	0.488899	2.19557e-42	yellow
AC011511.5	0.488535	2.57665e-42	yellow
LINC01558	0.48672	5.70934e-42	yellow
LINC00551	0.486521	6.22636e-42	yellow
AC027228.2	0.484522	1.48665e-41	yellow
LINC02538	0.483894	1.95171e-41	yellow
LINC01340	0.483748	2.07869e-41	yellow
LINC02104	0.480683	7.78012e-41	yellow
LINC00896	0.478379	2.07972e-40	yellow
AC098851.1	0.478031	2.41146e-40	yellow
PCOLCE-AS1	0.475884	5.98063e-40	yellow
AP001636.3	0.47515	8.14899e-40	yellow
HAND2-AS1	0.474814	9.38251e-40	yellow
HLA-DQB1-AS1	0.472396	2.58144e-39	yellow
LINC02730	0.472271	2.71956e-39	yellow
AC015912.3	0.472042	2.99161e-39	yellow
AL137847.1	0.470761	5.09283e-39	yellow
LMO7DN	0.469317	9.25675e-39	yellow
AC004828.1	0.465969	3.65631e-38	yellow
CNIH3-AS1	0.464942	5.55578e-38	yellow
LINC00702	0.461441	2.28816e-37	yellow
MPPED2-AS1	0.459705	4.58786e-37	yellow
LINC01127	0.459692	4.61189e-37	yellow
AC023794.2	0.458635	7.03168e-37	yellow
AC080112.2	0.453956	4.46794e-36	yellow
AC106786.1	0.453449	5.44873e-36	yellow
AP001610.2	0.452297	8.54843e-36	yellow
LINC02487	0.45214	9.08552e-36	yellow
AC024909.1	0.451693	1.0816e-35	yellow
AC015909.3	0.449423	2.60738e-35	yellow
AC114803.1	0.448752	3.37811e-35	yellow
AC096637.3	0.447512	5.44384e-35	yellow
AC010624.3	0.446301	8.6566e-35	yellow
AL133330.1	0.445307	1.26497e-34	yellow
MIR222HG	0.445248	1.29365e-34	yellow
CD44-AS1	0.44438	1.80001e-34	yellow
LINC01436	0.443345	2.66493e-34	yellow
LINC02821	0.438952	1.38881e-33	yellow
AC004816.2	0.437354	2.51647e-33	yellow
AL450345.1	0.435124	5.7398e-33	yellow
AC010255.2	0.430872	2.7184e-32	yellow
AC011294.1	0.428861	5.62874e-32	yellow
AC107057.1	0.428773	5.80848e-32	yellow
AC007389.1	0.425302	2.01621e-31	yellow
NPHP3-AS1	0.423904	3.31479e-31	yellow
LINC02542	0.42232	5.80618e-31	yellow
AC131902.1	0.420428	1.12943e-30	yellow
LMO7DN-IT1	0.41796	2.67373e-30	yellow
AC023794.7	0.412977	1.49044e-29	yellow
AC007406.3	0.412786	1.59101e-29	yellow
MIR217HG	0.41096	2.96384e-29	yellow
AC125807.2	0.399603	1.30388e-27	yellow
AC018563.2	0.395315	5.23954e-27	yellow
LINC00261	0.355744	7.78043e-22	yellow
LINC01497	0.333032	3.5307e-19	yellow
LINC02123	-0.398193	2.06412e-27	yellow
LINC01532	-0.557359	4.42042e-57	yellow
AC074286.1	0.88941	4.67041e-234	turquoise
AC009227.1	0.882831	5.18593e-226	turquoise
AL118505.1	0.873243	4.09106e-215	turquoise
AC069228.1	0.873159	5.04159e-215	turquoise
MIR9-3HG	0.871008	1.05695e-212	turquoise
AC005696.4	0.849873	6.6504e-192	turquoise
FP325335.1	0.849788	7.9506e-192	turquoise
AL157700.1	0.849258	2.39894e-191	turquoise
RUNDC3A-AS1	0.846815	3.68462e-189	turquoise
AC007375.3	0.845759	3.15405e-188	turquoise
AC062021.1	0.844142	8.21086e-187	turquoise
GDNF-AS1	0.843524	2.82846e-186	turquoise
SLC25A21-AS1	0.840406	1.33227e-183	turquoise
DGCR9	0.834061	2.45563e-178	turquoise
AL022313.4	0.833947	3.03836e-178	turquoise
AC093802.1	0.833194	1.23554e-177	turquoise
AL353597.1	0.831731	1.85171e-176	turquoise
CEROX1	0.829235	1.76814e-174	turquoise
ASIC4-AS1	0.827697	2.83318e-173	turquoise
ADGRA1-AS1	0.82496	3.67412e-171	turquoise
LINC02440	0.82237	3.40326e-169	turquoise
AC092162.2	0.819759	3.03204e-167	turquoise
AL121827.1	0.817648	1.08401e-165	turquoise
AC012213.1	0.817564	1.24979e-165	turquoise
AC120036.4	0.816876	3.96828e-165	turquoise
AL049749.1	0.81521	6.37732e-164	turquoise
DRAIC	0.813024	2.34034e-162	turquoise
AC110285.1	0.812186	9.18757e-162	turquoise
ARPP21-AS1	0.807578	1.50845e-158	turquoise
AL023806.1	0.805778	2.57246e-157	turquoise
SMCR5	0.804639	1.52568e-156	turquoise
AL160270.1	0.803348	1.13151e-155	turquoise
AC012213.4	0.799841	2.42966e-153	turquoise
FLRT1	0.79888	1.03752e-152	turquoise
LINC00599	0.798747	1.26728e-152	turquoise
AL136964.1	0.79791	4.45851e-152	turquoise
AL731533.2	0.792134	2.23594e-148	turquoise
LINC02774	0.791573	5.03709e-148	turquoise
AL731571.1	0.790862	1.4076e-147	turquoise
AL121827.2	0.790312	3.1058e-147	turquoise
AL121908.1	0.784906	6.55432e-144	turquoise
LINC01310	0.784797	7.63128e-144	turquoise
AL359091.1	0.781308	9.47195e-142	turquoise
AL135999.3	0.779878	6.6661e-141	turquoise
LINC00632	0.779731	8.13684e-141	turquoise
AC009041.1	0.779268	1.52387e-140	turquoise
DGCR10	0.776957	3.42217e-139	turquoise
AC018541.1	0.776279	8.46963e-139	turquoise
AC079089.1	0.775913	1.3791e-138	turquoise
AP006333.3	0.774967	4.84102e-138	turquoise
LINC02110	0.774183	1.36565e-137	turquoise
Z97653.1	0.770549	1.57566e-135	turquoise
AP000757.1	0.768974	1.202e-134	turquoise
AP006333.2	0.768819	1.46739e-134	turquoise
TMEM72-AS1	0.768678	1.75861e-134	turquoise
AC016717.2	0.768304	2.83868e-134	turquoise
MIR124-2HG	0.768226	3.13694e-134	turquoise
AC109439.2	0.768024	4.0605e-134	turquoise
BASP1-AS1	0.767914	4.67275e-134	turquoise
AC092117.1	0.766263	3.81808e-133	turquoise
AC015540.1	0.764891	2.15922e-132	turquoise
LINC02636	0.764729	2.64771e-132	turquoise
AC092720.2	0.763978	6.79865e-132	turquoise
AC015936.1	0.763761	8.91948e-132	turquoise
AL162171.3	0.763283	1.62189e-131	turquoise
AC027130.1	0.762722	3.26378e-131	turquoise
AC097641.1	0.762041	7.60346e-131	turquoise
AC004158.1	0.760739	3.80492e-130	turquoise
LINC02283	0.759454	1.84735e-129	turquoise
AC104985.2	0.758052	1.02313e-128	turquoise
LINC02731	0.75676	4.90213e-128	turquoise
AC005920.4	0.753951	1.43028e-126	turquoise
AC011474.1	0.753598	2.17814e-126	turquoise
AC069209.1	0.753358	2.89683e-126	turquoise
LINC00463	0.753141	3.75274e-126	turquoise
AC127070.2	0.750645	7.1533e-125	turquoise
FAM222A-AS1	0.750559	7.91572e-125	turquoise
AC061975.1	0.748176	1.27653e-123	turquoise
AC138028.2	0.747345	3.34363e-123	turquoise
HAR1A	0.746595	7.94148e-123	turquoise
SILC1	0.746265	1.16086e-122	turquoise
AC079411.1	0.744704	6.94368e-122	turquoise
AL008718.2	0.744554	8.23564e-122	turquoise
AC025211.1	0.744543	8.33818e-122	turquoise
AC012508.2	0.744333	1.06031e-121	turquoise
AC140912.1	0.742905	5.36809e-121	turquoise
AC023301.1	0.742662	7.06458e-121	turquoise
TRHDE-AS1	0.739004	4.26917e-119	turquoise
AL022344.1	0.738886	4.86625e-119	turquoise
AC023762.1	0.738849	5.06944e-119	turquoise
LINC02593	0.738757	5.62023e-119	turquoise
AC007938.1	0.738591	6.75113e-119	turquoise
AL449403.2	0.737978	1.3319e-118	turquoise
AC010207.1	0.737198	3.15366e-118	turquoise
MAPT-AS1	0.735864	1.36724e-117	turquoise
AC105053.1	0.735828	1.42176e-117	turquoise
AL513217.1	0.735562	1.90189e-117	turquoise
FGF13-AS1	0.735367	2.35333e-117	turquoise
AC010536.3	0.735116	3.09641e-117	turquoise
CPB2-AS1	0.734218	8.24703e-117	turquoise
AL356056.2	0.732748	4.05516e-116	turquoise
ARHGEF7-AS2	0.73121	2.12647e-115	turquoise
AC073636.1	0.728885	2.54301e-114	turquoise
LINC00844	0.728038	6.23836e-114	turquoise
SSTR5-AS1	0.726955	1.95763e-113	turquoise
AC092667.1	0.726738	2.45889e-113	turquoise
HAR1B	0.725923	5.78377e-113	turquoise
Z94057.1	0.723799	5.3012e-112	turquoise
NECTIN3-AS1	0.723609	6.45951e-112	turquoise
AC007608.3	0.721753	4.39278e-111	turquoise
AC114316.1	0.721159	8.09042e-111	turquoise
AC017015.2	0.720911	1.04336e-110	turquoise
LINC00368	0.719108	6.57321e-110	turquoise
LINC00836	0.71568	2.09265e-108	turquoise
AL512622.1	0.713596	1.67325e-107	turquoise
LINC01537	0.713023	2.95208e-107	turquoise
AF106564.1	0.712584	4.55786e-107	turquoise
LINC02058	0.709554	8.9446e-106	turquoise
FAM201A	0.709415	1.02426e-105	turquoise
AC025263.1	0.70936	1.08109e-105	turquoise
AP001453.3	0.709063	1.44434e-105	turquoise
LINC02559	0.709052	1.4598e-105	turquoise
AC110285.3	0.708803	1.8593e-105	turquoise
CISTR	0.708716	2.02364e-105	turquoise
VSTM2A-OT1	0.707809	4.88363e-105	turquoise
AL645608.6	0.706678	1.45663e-104	turquoise
DNMBP-AS1	0.706652	1.49284e-104	turquoise
LINC01690	0.704385	1.3142e-103	turquoise
AC004233.2	0.704352	1.35665e-103	turquoise
AC022778.1	0.704191	1.58121e-103	turquoise
AC124854.1	0.703726	2.4645e-103	turquoise
MAPT-IT1	0.703161	4.21566e-103	turquoise
AL645608.2	0.702916	5.32e-103	turquoise
AL391834.1	0.702631	6.97067e-103	turquoise
AC012593.1	0.702448	8.29353e-103	turquoise
AC034226.1	0.70142	2.19083e-102	turquoise
AC023024.1	0.701328	2.3897e-102	turquoise
AC098587.1	0.700888	3.6159e-102	turquoise
AC083864.2	0.700779	4.0081e-102	turquoise
AL022337.1	0.699561	1.25628e-101	turquoise
AP001267.2	0.699504	1.32483e-101	turquoise
AL160191.1	0.698269	4.19676e-101	turquoise
AC004233.1	0.697711	7.04867e-101	turquoise
LINC01918	0.696404	2.36576e-100	turquoise
BX324167.2	0.69632	2.55598e-100	turquoise
Z94160.1	0.695836	3.99417e-100	turquoise
AC097468.2	0.695326	6.38729e-100	turquoise
EPCAM-DT	0.694871	9.70112e-100	turquoise
LINC00237	0.694585	1.26133e-99	turquoise
AC010175.1	0.693485	3.44715e-99	turquoise
LINC00994	0.693319	4.01376e-99	turquoise
AL031658.2	0.69247	8.69394e-99	turquoise
AC138028.1	0.692413	9.15662e-99	turquoise
AC022148.1	0.691787	1.61606e-98	turquoise
AL133304.3	0.691629	1.86379e-98	turquoise
AC233296.1	0.689717	1.04594e-97	turquoise
LINC00609	0.689468	1.30867e-97	turquoise
AL391845.2	0.688805	2.36963e-97	turquoise
LINC01168	0.688456	3.23806e-97	turquoise
LHX5-AS1	0.6882	4.07287e-97	turquoise
MYCNOS	0.686689	1.56352e-96	turquoise
LINC02047	0.686193	2.42698e-96	turquoise
MIR4300HG	0.686008	2.85978e-96	turquoise
AL161668.4	0.685524	4.38563e-96	turquoise
AL353658.1	0.685103	6.36066e-96	turquoise
OBI1-AS1	0.684644	9.52856e-96	turquoise
AC083867.2	0.684455	1.12581e-95	turquoise
AL365259.1	0.682931	4.28331e-95	turquoise
SATB1-AS1	0.682429	6.64119e-95	turquoise
ZNF571-AS1	0.682337	7.19795e-95	turquoise
AL031651.2	0.681006	2.29086e-94	turquoise
AC124798.1	0.680011	5.42016e-94	turquoise
AL359399.1	0.679099	1.19096e-93	turquoise
MSH2-OT1	0.678886	1.43001e-93	turquoise
AC121493.1	0.67626	1.35294e-92	turquoise
LINC01185	0.676096	1.55608e-92	turquoise
INHBA-AS1	0.675357	2.91424e-92	turquoise
AC011474.2	0.674512	5.96467e-92	turquoise
AL138690.1	0.673894	1.00512e-91	turquoise
AL121956.4	0.671302	8.84398e-91	turquoise
AC012508.1	0.668855	6.75803e-90	turquoise
LINC01840	0.666862	3.48925e-89	turquoise
AL133304.2	0.666424	4.99614e-89	turquoise
AC007349.4	0.665945	7.39239e-89	turquoise
Z82196.1	0.665915	7.57981e-89	turquoise
LINC00574	0.665439	1.11806e-88	turquoise
AC122707.1	0.665386	1.16764e-88	turquoise
GLYCTK-AS1	0.665253	1.30047e-88	turquoise
AC020892.2	0.665096	1.47861e-88	turquoise
AC006262.1	0.664606	2.20362e-88	turquoise
AC002429.2	0.664273	2.88723e-88	turquoise
AL589765.1	0.664062	3.42779e-88	turquoise
AC140481.1	0.662235	1.50271e-87	turquoise
AC026992.2	0.661124	3.67242e-87	turquoise
ID2-AS1	0.660194	7.73585e-87	turquoise
TNK2-AS1	0.657754	5.3915e-86	turquoise
LINC01103	0.656709	1.23189e-85	turquoise
LINC01561	0.656418	1.54945e-85	turquoise
AL358473.1	0.656308	1.69031e-85	turquoise
AC100793.4	0.653593	1.41941e-84	turquoise
LNCOC1	0.653461	1.57305e-84	turquoise
AL138767.3	0.652355	3.71577e-84	turquoise
AC009185.1	0.650863	1.17912e-83	turquoise
AC004448.2	0.649751	2.77583e-83	turquoise
SOX1-OT	0.649024	4.85106e-83	turquoise
AP001351.1	0.648554	6.95235e-83	turquoise
PTPRD-AS1	0.647805	1.23169e-82	turquoise
AC090618.1	0.647493	1.56287e-82	turquoise
IBA57-DT	0.646487	3.35712e-82	turquoise
AL078605.1	0.645157	9.18863e-82	turquoise
AC009878.1	0.644198	1.8946e-81	turquoise
AL079307.1	0.644104	2.03241e-81	turquoise
AC092134.1	0.642908	4.98923e-81	turquoise
LINC02752	0.642782	5.48157e-81	turquoise
RAMP2-AS1	0.642741	5.65157e-81	turquoise
AC026369.1	0.64123	1.74568e-80	turquoise
AC002428.2	0.640924	2.1928e-80	turquoise
AC105383.1	0.640652	2.68379e-80	turquoise
TMEM246-AS1	0.640496	3.01248e-80	turquoise
AL136114.1	0.640387	3.26635e-80	turquoise
AC023421.1	0.639862	4.81966e-80	turquoise
AF131216.3	0.6397	5.43335e-80	turquoise
LINC00906	0.639696	5.45119e-80	turquoise
AL162511.1	0.637794	2.21577e-79	turquoise
PABPC5-AS1	0.637596	2.56252e-79	turquoise
SFTPD-AS1	0.637498	2.75498e-79	turquoise
LINC02848	0.636906	4.25226e-79	turquoise
FAM230G	0.634663	2.18201e-78	turquoise
AL356489.2	0.634059	3.3827e-78	turquoise
NKAIN3-IT1	0.633381	5.52441e-78	turquoise
AC092384.3	0.632408	1.1153e-77	turquoise
LINC01102	0.631749	1.7912e-77	turquoise
WDR11-AS1	0.63146	2.20513e-77	turquoise
AC013391.3	0.631357	2.37455e-77	turquoise
LINC01586	0.630543	4.25457e-77	turquoise
AL035701.1	0.630271	5.16779e-77	turquoise
AL133465.1	0.629549	8.64842e-77	turquoise
LINC02151	0.629425	9.45067e-77	turquoise
AC006960.4	0.628504	1.8198e-76	turquoise
AL355916.2	0.628398	1.96126e-76	turquoise
WDR86-AS1	0.627858	2.87652e-76	turquoise
AC068700.1	0.62645	7.77903e-76	turquoise
C17orf102	0.625973	1.08871e-75	turquoise
AC023282.1	0.625841	1.19431e-75	turquoise
AL137025.1	0.625579	1.436e-75	turquoise
AC007405.3	0.625536	1.48031e-75	turquoise
AL133163.3	0.625078	2.0416e-75	turquoise
EIPR1-IT1	0.624823	2.44146e-75	turquoise
AC026780.2	0.624215	3.73667e-75	turquoise
JMJD1C-AS1	0.623796	5.00622e-75	turquoise
LINC00996	0.623745	5.18647e-75	turquoise
AL022329.1	0.62344	6.41514e-75	turquoise
AL392023.1	0.622704	1.07086e-74	turquoise
LINC01983	0.621932	1.83053e-74	turquoise
AC090152.1	0.620423	5.19823e-74	turquoise
AC007376.2	0.619853	7.69783e-74	turquoise
AL160286.2	0.619728	8.38863e-74	turquoise
ACOXL-AS1	0.619247	1.16729e-73	turquoise
AC068643.1	0.618645	1.76416e-73	turquoise
AL031008.1	0.618421	2.05595e-73	turquoise
LINC00404	0.618205	2.38413e-73	turquoise
MESTIT1	0.617126	4.98046e-73	turquoise
AL136366.1	0.617113	5.02327e-73	turquoise
AC127526.2	0.616337	8.52023e-73	turquoise
KCNH1-IT1	0.614736	2.51988e-72	turquoise
AL390786.1	0.611825	1.78273e-71	turquoise
AC007423.1	0.611696	1.94286e-71	turquoise
AC112493.1	0.610531	4.22445e-71	turquoise
AL139246.1	0.609639	7.64121e-71	turquoise
MIAT	0.608583	1.53809e-70	turquoise
AL445649.1	0.607368	3.42697e-70	turquoise
MRPL23-AS1	0.606595	5.69539e-70	turquoise
AC091138.1	0.60657	5.78691e-70	turquoise
LINC01933	0.606156	7.59038e-70	turquoise
LINC02576	0.605977	8.53585e-70	turquoise
AC046195.1	0.605568	1.1159e-69	turquoise
LINC02339	0.60548	1.18194e-69	turquoise
AC005842.1	0.60426	2.61868e-69	turquoise
AL139246.4	0.604248	2.63901e-69	turquoise
AL158847.1	0.603596	4.03051e-69	turquoise
LINGO1-AS1	0.602746	6.99616e-69	turquoise
AC104667.1	0.60246	8.41756e-69	turquoise
AP001626.1	0.601587	1.4793e-68	turquoise
AC103952.2	0.600475	3.02526e-68	turquoise
C5orf64-AS1	0.599212	6.79111e-68	turquoise
AC007614.1	0.598614	9.95337e-68	turquoise
AL449403.3	0.597805	1.66588e-67	turquoise
AL450311.1	0.597262	2.35243e-67	turquoise
RNU6ATAC35P	0.596672	3.41994e-67	turquoise
AL357153.1	0.594705	1.18385e-66	turquoise
AL008727.1	0.592405	5.00598e-66	turquoise
AC012558.1	0.592178	5.76662e-66	turquoise
AC002451.1	0.592102	6.04733e-66	turquoise
LINC02520	0.591636	8.08436e-66	turquoise
PTCSC3	0.590318	1.83244e-65	turquoise
LINC00967	0.589914	2.35349e-65	turquoise
AC005220.1	0.588894	4.4173e-65	turquoise
AC016822.1	0.588432	5.8718e-65	turquoise
AC006305.2	0.588219	6.69776e-65	turquoise
KIAA0087	0.588132	7.06523e-65	turquoise
AC022239.1	0.587263	1.20454e-64	turquoise
AL031598.1	0.587071	1.35506e-64	turquoise
Z82196.2	0.586993	1.42083e-64	turquoise
AC093802.2	0.586914	1.49132e-64	turquoise
AL049541.2	0.586776	1.62276e-64	turquoise
AC051618.1	0.58643	2.00554e-64	turquoise
LINC01170	0.585972	2.65325e-64	turquoise
AP001554.1	0.584355	7.09665e-64	turquoise
AC117382.2	0.583613	1.11297e-63	turquoise
AC007666.1	0.582472	2.21701e-63	turquoise
AC110285.5	0.581637	3.66407e-63	turquoise
LINC02716	0.58156	3.83846e-63	turquoise
AC063919.1	0.580404	7.67849e-63	turquoise
AC017100.1	0.579908	1.03323e-62	turquoise
ADAMTS19-AS1	0.578168	2.91303e-62	turquoise
AC024941.1	0.578028	3.16623e-62	turquoise
AC004888.1	0.5778	3.62504e-62	turquoise
LINC00671	0.576445	8.08147e-62	turquoise
AC123567.2	0.57607	1.00838e-61	turquoise
AC026780.1	0.574962	1.93635e-61	turquoise
AC053513.1	0.574095	3.21933e-61	turquoise
AC129492.1	0.572352	8.90906e-61	turquoise
AL031658.1	0.571439	1.5152e-60	turquoise
ST6GAL2-IT1	0.567038	1.91213e-59	turquoise
LINC00870	0.566499	2.60081e-59	turquoise
CASC17	0.566447	2.68003e-59	turquoise
LINC00689	0.56562	4.29194e-59	turquoise
CCDC26	0.565306	5.13087e-59	turquoise
STK32A-AS1	0.565229	5.3599e-59	turquoise
AL161630.1	0.564259	9.29524e-59	turquoise
AP001628.2	0.563633	1.32439e-58	turquoise
INSYN1-AS1	0.563493	1.43305e-58	turquoise
ACSL6-AS1	0.562916	1.98475e-58	turquoise
AC131097.2	0.562849	2.061e-58	turquoise
AC092127.2	0.562164	3.03179e-58	turquoise
AC126177.3	0.561942	3.43372e-58	turquoise
LINC00494	0.561308	4.90342e-58	turquoise
AC107419.1	0.560882	6.22234e-58	turquoise
LINC01122	0.560544	7.5177e-58	turquoise
LINC01193	0.5597	1.20493e-57	turquoise
AP000289.1	0.559218	1.57582e-57	turquoise
MKX-AS1	0.558966	1.81344e-57	turquoise
AP001065.3	0.556155	8.59219e-57	turquoise
LINC02598	0.556025	9.23313e-57	turquoise
AL603839.2	0.555472	1.25146e-56	turquoise
AC009108.3	0.555236	1.42462e-56	turquoise
AC008991.1	0.554105	2.64856e-56	turquoise
LINC00960	0.5538	3.12925e-56	turquoise
AL450332.1	0.553219	4.29827e-56	turquoise
LINC02293	0.553061	4.68319e-56	turquoise
METTL14-DT	0.551299	1.22088e-55	turquoise
AL353596.1	0.551152	1.3216e-55	turquoise
LINC02343	0.550812	1.58882e-55	turquoise
AC006058.1	0.548075	6.93772e-55	turquoise
FGF14-IT1	0.546058	2.03785e-54	turquoise
LINC01351	0.545181	3.24891e-54	turquoise
AL031587.4	0.544292	5.20587e-54	turquoise
GACAT3	0.543589	7.54739e-54	turquoise
AL603839.3	0.543217	9.18573e-54	turquoise
AL161629.1	0.542257	1.52271e-53	turquoise
LINC02427	0.541794	1.9421e-53	turquoise
BX324167.1	0.541353	2.44708e-53	turquoise
AL365204.1	0.540934	3.04765e-53	turquoise
AL118523.1	0.540213	4.44383e-53	turquoise
AL049612.1	0.539502	6.43735e-53	turquoise
AP000424.1	0.539094	7.95983e-53	turquoise
AC024563.1	0.538888	8.86114e-53	turquoise
AL049541.1	0.537361	1.95593e-52	turquoise
LINC02814	0.535834	4.29933e-52	turquoise
TLX1NB	0.535708	4.5856e-52	turquoise
AC022710.1	0.535096	6.27985e-52	turquoise
LINC02008	0.534479	8.61705e-52	turquoise
OPCML-IT1	0.534308	9.40659e-52	turquoise
LINC00629	0.533743	1.25585e-51	turquoise
AC084116.1	0.530668	5.99171e-51	turquoise
AL354754.1	0.5305	6.52308e-51	turquoise
U52112.1	0.528357	1.91945e-50	turquoise
AC009271.1	0.528054	2.23384e-50	turquoise
AC034228.1	0.52709	3.62049e-50	turquoise
AC008759.2	0.526927	3.92727e-50	turquoise
AC104088.1	0.524677	1.20254e-49	turquoise
AC006058.3	0.524129	1.5779e-49	turquoise
LDLRAD4-AS1	0.523403	2.25815e-49	turquoise
ZNF350-AS1	0.522138	4.21154e-49	turquoise
AC129507.1	0.522104	4.28226e-49	turquoise
AL033397.2	0.518952	1.99897e-48	turquoise
LINC02761	0.518284	2.76577e-48	turquoise
LINC01254	0.517594	3.863e-48	turquoise
AC090983.1	0.517486	4.07015e-48	turquoise
AC006372.3	0.516755	5.79597e-48	turquoise
LINC00839	0.516202	7.56685e-48	turquoise
AL080316.1	0.515703	9.62012e-48	turquoise
AL355922.4	0.515358	1.13608e-47	turquoise
LINC02764	0.513122	3.31326e-47	turquoise
LINC02294	0.512741	3.97312e-47	turquoise
AC005383.1	0.512393	4.68821e-47	turquoise
AC138904.1	0.511436	7.38736e-47	turquoise
AC113346.1	0.509481	1.86134e-46	turquoise
AC096719.1	0.509133	2.19236e-46	turquoise
AC125613.1	0.506167	8.795e-46	turquoise
LINC01460	0.504324	2.07095e-45	turquoise
LINC01415	0.501215	8.68101e-45	turquoise
AC073957.1	0.501107	9.12041e-45	turquoise
AL021408.1	0.498302	3.27838e-44	turquoise
RBMS3-AS3	0.498038	3.69696e-44	turquoise
IGFL2-AS1	0.496983	5.95998e-44	turquoise
AC046168.2	0.495107	1.38803e-43	turquoise
AL121895.1	0.492366	4.73018e-43	turquoise
AC087667.1	0.489673	1.56079e-42	turquoise
AC126773.4	0.489328	1.81733e-42	turquoise
AC004066.2	0.486873	5.33911e-42	turquoise
AC004947.1	0.484897	1.26344e-41	turquoise
AC104009.1	0.484837	1.29682e-41	turquoise
LINC02091	0.482966	2.91516e-41	turquoise
IDH2-DT	0.481563	5.33412e-41	turquoise
LINC01019	0.481528	5.41592e-41	turquoise
AC136475.2	0.480598	8.06785e-41	turquoise
LINC02199	0.480551	8.23393e-41	turquoise
AC134682.1	0.479616	1.228e-40	turquoise
LRRC7-AS1	0.477561	2.94292e-40	turquoise
LINC02690	0.475042	8.52556e-40	turquoise
AL133371.3	0.473726	1.48108e-39	turquoise
LINC01006	0.471987	3.06094e-39	turquoise
LINC00519	0.471853	3.23581e-39	turquoise
AP003472.1	0.471475	3.78776e-39	turquoise
AL031593.1	0.469586	8.28406e-39	turquoise
LINC02617	0.469014	1.04874e-38	turquoise
AC008555.1	0.468353	1.37656e-38	turquoise
AC005674.1	0.466053	3.53213e-38	turquoise
AC083864.1	0.465147	5.11005e-38	turquoise
AC023137.2	0.464223	7.43772e-38	turquoise
AL133371.1	0.46307	1.18642e-37	turquoise
CR381653.1	0.461973	1.84729e-37	turquoise
LINC01987	0.461872	1.92386e-37	turquoise
LINC01801	0.461068	2.65798e-37	turquoise
AC087442.1	0.460823	2.93215e-37	turquoise
AC087521.1	0.460431	3.43175e-37	turquoise
LSINCT5	0.459668	4.65666e-37	turquoise
AL022315.1	0.459648	4.69317e-37	turquoise
AC096669.1	0.458	9.05018e-37	turquoise
AC107223.1	0.457945	9.25127e-37	turquoise
AL807761.4	0.457485	1.1105e-36	turquoise
AC104051.2	0.456571	1.5949e-36	turquoise
AL358944.1	0.456541	1.61429e-36	turquoise
AC079298.3	0.455709	2.24251e-36	turquoise
SLC39A12-AS1	0.45555	2.38706e-36	turquoise
AL731566.3	0.453419	5.51308e-36	turquoise
AC021242.2	0.452575	7.66852e-36	turquoise
AC112250.2	0.452284	8.59172e-36	turquoise
ANKRD62P1-PARP4P3	0.452169	8.98538e-36	turquoise
LINC00698	0.452009	9.56087e-36	turquoise
LINC01625	0.451311	1.25466e-35	turquoise
AC113143.1	0.448563	3.63341e-35	turquoise
AC120498.1	0.448042	4.44031e-35	turquoise
AP000282.1	0.446064	9.4766e-35	turquoise
FAM167A-AS1	0.445793	1.05113e-34	turquoise
LINC01352	0.445051	1.39472e-34	turquoise
AC006148.1	0.444545	1.69064e-34	turquoise
LINC01602	0.44454	1.69369e-34	turquoise
AC004485.1	0.444484	1.73016e-34	turquoise
ATP13A4-AS1	0.443073	2.95321e-34	turquoise
AP003025.1	0.44152	5.30704e-34	turquoise
AP004247.2	0.440413	8.0432e-34	turquoise
AP000688.2	0.439303	1.21836e-33	turquoise
AC004540.1	0.438675	1.53997e-33	turquoise
AC108156.1	0.437066	2.80085e-33	turquoise
AC104257.1	0.436923	2.95336e-33	turquoise
LINC02701	0.435332	5.31636e-33	turquoise
C21orf91-OT1	0.433398	1.08189e-32	turquoise
LINC01088	0.430597	3.00341e-32	turquoise
AC026316.3	0.430326	3.31298e-32	turquoise
AL512328.1	0.424449	2.73175e-31	turquoise
AC084864.1	0.423342	4.04567e-31	turquoise
LINC00298	0.422227	5.99952e-31	turquoise
LINC00862	0.420939	9.44045e-31	turquoise
AC021546.1	0.420661	1.04073e-30	turquoise
LINC02683	0.419368	1.63702e-30	turquoise
OVOL1-AS1	0.418503	2.21337e-30	turquoise
FAM242A	0.417995	2.6415e-30	turquoise
AC131097.1	0.417961	2.67291e-30	turquoise
AL645608.7	0.417916	2.71479e-30	turquoise
AC087379.2	0.417573	3.05847e-30	turquoise
AC244517.12	0.415398	6.49142e-30	turquoise
AC092666.1	0.414396	9.1666e-30	turquoise
AL049647.1	0.413234	1.36504e-29	turquoise
LINC02568	0.412552	1.72365e-29	turquoise
AC084782.3	0.410509	3.45487e-29	turquoise
AC002546.1	0.408812	6.13216e-29	turquoise
AC127496.1	0.408805	6.14641e-29	turquoise
DLGAP1-AS5	0.406987	1.1324e-28	turquoise
AL445423.1	0.406293	1.42843e-28	turquoise
AC022075.1	0.404993	2.20386e-28	turquoise
AP005205.2	0.404542	2.56082e-28	turquoise
NEBL-AS1	0.403995	3.07081e-28	turquoise
AP000350.6	0.403231	3.95499e-28	turquoise
AC027601.1	0.40279	4.57522e-28	turquoise
AC010425.1	0.400777	8.87543e-28	turquoise
AC138466.1	0.400508	9.694e-28	turquoise
AC013460.1	0.400181	1.07907e-27	turquoise
NAV2-AS4	0.400032	1.13293e-27	turquoise
LINC00310	0.400017	1.1385e-27	turquoise
AC007785.1	0.399259	1.45874e-27	turquoise
AC020634.2	0.398756	1.71883e-27	turquoise
AL353803.1	0.397858	2.30221e-27	turquoise
CADM2-AS1	0.397411	2.66157e-27	turquoise
AP001122.1	0.396327	3.77983e-27	turquoise
AC004540.2	0.395995	4.20759e-27	turquoise
LINC02518	0.394794	6.19497e-27	turquoise
LINC00645	0.394178	7.55123e-27	turquoise
AC012414.4	0.393569	9.17723e-27	turquoise
AC023310.4	0.392188	1.42649e-26	turquoise
AC007786.2	0.390924	2.13217e-26	turquoise
FZD10-AS1	0.390381	2.5324e-26	turquoise
AL161804.1	0.390032	2.82811e-26	turquoise
AC067930.2	0.389502	3.34325e-26	turquoise
LINC02119	0.389449	3.39992e-26	turquoise
AC005999.1	0.389262	3.60609e-26	turquoise
AC011524.2	0.389194	3.68434e-26	turquoise
AC108002.2	0.386243	9.30077e-26	turquoise
AC010680.1	0.386124	9.65243e-26	turquoise
PPM1K-DT	0.385728	1.09216e-25	turquoise
LINC01485	0.385269	1.25974e-25	turquoise
GATA2-AS1	0.383938	1.90401e-25	turquoise
AC092422.1	0.379171	8.23226e-25	turquoise
CACNA1C-AS4	0.374607	3.27023e-24	turquoise
AC244517.1	0.374342	3.54055e-24	turquoise
LINC02535	0.372059	6.99552e-24	turquoise
AC120498.3	0.371072	9.37716e-24	turquoise
AL592528.1	0.369646	1.42873e-23	turquoise
AC136475.9	0.369614	1.44234e-23	turquoise
AC097658.3	0.368828	1.81731e-23	turquoise
LINC01163	0.367419	2.74637e-23	turquoise
AC013652.1	0.367052	3.05792e-23	turquoise
AL356740.2	0.366102	4.03331e-23	turquoise
AC011524.1	0.364562	6.3061e-23	turquoise
LINC00311	0.362654	1.09334e-22	turquoise
Z98259.1	0.360983	1.76515e-22	turquoise
TFAP2A-AS1	0.36076	1.88123e-22	turquoise
LINC02588	0.360181	2.21895e-22	turquoise
AC123912.1	0.358196	3.89881e-22	turquoise
FLG-AS1	0.358022	4.0961e-22	turquoise
AL079343.1	0.357703	4.4825e-22	turquoise
AL137024.1	0.353995	1.26876e-21	turquoise
AP001172.1	0.351188	2.76397e-21	turquoise
AP001107.5	0.346121	1.10512e-20	turquoise
AC097537.1	0.345946	1.15874e-20	turquoise
CTNNA2-AS1	0.345704	1.23708e-20	turquoise
CASC6	0.345704	1.23733e-20	turquoise
FOXG1-AS1	0.343047	2.53055e-20	turquoise
LINC01117	0.341363	3.96866e-20	turquoise
LARS2-AS1	0.339584	6.36403e-20	turquoise
AC007786.3	0.33622	1.54183e-19	turquoise
AL133346.1	0.33487	2.19232e-19	turquoise
LINC01165	0.331634	5.06272e-19	turquoise
LINC02134	0.33124	5.6022e-19	turquoise
FAM66A	0.330979	5.99042e-19	turquoise
IQCA1-AS1	0.330872	6.15702e-19	turquoise
LHFPL3-AS1	0.325201	2.59495e-18	turquoise
PKIA-AS1	0.32277	4.76373e-18	turquoise
AL158058.1	0.316134	2.43183e-17	turquoise
AC012103.1	0.311012	8.32555e-17	turquoise
TSPEAR-AS1	0.310679	9.01192e-17	turquoise
AC136475.1	0.30992	1.07905e-16	turquoise
LINC01546	0.305562	3.00441e-16	turquoise
AP001363.2	0.302326	6.35659e-16	turquoise
AL392089.1	0.301564	7.57334e-16	turquoise
AL008638.1	0.299159	1.3116e-15	turquoise
LINC01896	0.298902	1.39048e-15	turquoise
AL445209.1	0.291107	7.94984e-15	turquoise
AC112236.1	0.285555	2.66453e-14	turquoise
LINC02268	0.284937	3.0435e-14	turquoise
AC077690.1	0.281414	6.45307e-14	turquoise
AL353803.2	0.275342	2.29949e-13	turquoise
PAPPA-AS2	0.256477	9.7793e-12	turquoise
AC113145.1	0.249032	3.96252e-11	turquoise
AC037450.1	0.244257	9.49428e-11	turquoise
LINC01623	0.234273	5.56278e-10	turquoise
AC009005.1	-0.219741	6.33819e-09	turquoise
AC090692.1	-0.273943	3.0681e-13	turquoise
LINC01121	-0.294638	3.63327e-15	turquoise
LYPLAL1-AS1	-0.306311	2.52276e-16	turquoise
AC012085.2	-0.311696	7.07399e-17	turquoise
BX255923.1	-0.31474	3.40707e-17	turquoise
AC106738.1	-0.315628	2.74935e-17	turquoise
AL109659.2	-0.326409	1.91493e-18	turquoise
LINC02550	-0.333403	3.20836e-19	turquoise
LINC02742	-0.33718	1.19917e-19	turquoise
HOXA11-AS	-0.340894	4.49545e-20	turquoise
LINC02381	-0.351054	2.86819e-21	turquoise
AC078850.1	-0.362188	1.24979e-22	turquoise
LINC01206	-0.364181	7.03964e-23	turquoise
BX284668.5	-0.365622	4.6367e-23	turquoise
AC097504.2	-0.371155	9.14713e-24	turquoise
AC078845.1	-0.375429	2.55509e-24	turquoise
AC124067.2	-0.375967	2.17304e-24	turquoise
AC093627.6	-0.386346	9.00633e-26	turquoise
LINC00239	-0.388086	5.22207e-26	turquoise
LINC02032	-0.389014	3.89947e-26	turquoise
LINC02384	-0.389221	3.65373e-26	turquoise
LINC02732	-0.394212	7.46807e-27	turquoise
TGFB2-AS1	-0.397531	2.55936e-27	turquoise
LINC02308	-0.398924	1.62738e-27	turquoise
LINC01506	-0.40392	3.14738e-28	turquoise
AL109936.3	-0.407382	9.92009e-29	turquoise
AC112491.1	-0.412438	1.79227e-29	turquoise
DNM3OS	-0.418196	2.46296e-30	turquoise
FP236383.5	-0.418398	2.29566e-30	turquoise
AL021807.1	-0.420244	1.20485e-30	turquoise
AC010457.1	-0.420522	1.09286e-30	turquoise
AL163636.2	-0.422113	6.24573e-31	turquoise
AC023043.1	-0.431372	2.26653e-32	turquoise
AC105118.1	-0.433871	9.09841e-33	turquoise
MAFA-AS1	-0.435853	4.38623e-33	turquoise
AC005790.1	-0.439648	1.07082e-33	turquoise
LINC02525	-0.441594	5.16157e-34	turquoise
AL355974.2	-0.444134	1.97572e-34	turquoise
AJ011932.1	-0.448323	3.98483e-35	turquoise
AC127502.2	-0.449148	2.90004e-35	turquoise
LINC01504	-0.449941	2.13448e-35	turquoise
FOXD3-AS1	-0.450615	1.64409e-35	turquoise
BBOX1-AS1	-0.456328	1.75595e-36	turquoise
AC010255.1	-0.460819	2.9369e-37	turquoise
AL035446.1	-0.467794	1.73203e-38	turquoise
AC108134.2	-0.473074	1.94561e-39	turquoise
LINC02015	-0.474125	1.25281e-39	turquoise
LINC01275	-0.475755	6.3147e-40	turquoise
AC021678.2	-0.476381	4.84894e-40	turquoise
MEIS1-AS2	-0.47774	2.72785e-40	turquoise
AL158071.1	-0.4823	3.88499e-41	turquoise
LINC02454	-0.483074	2.78265e-41	turquoise
AC013451.1	-0.485689	8.95221e-42	turquoise
KIAA2012-AS1	-0.485828	8.42625e-42	turquoise
AC080038.2	-0.486314	6.81757e-42	turquoise
AL162424.1	-0.492599	4.26395e-43	turquoise
AL132711.1	-0.498681	2.76e-44	turquoise
LINC01914	-0.501164	8.88455e-45	turquoise
LINC02432	-0.502423	4.98367e-45	turquoise
LINC01385	-0.502501	4.8069e-45	turquoise
LINC01358	-0.504879	1.6011e-45	turquoise
LINC02084	-0.505501	1.19973e-45	turquoise
AC087627.1	-0.507294	5.19631e-46	turquoise
AL357992.1	-0.507345	5.07408e-46	turquoise
LINC01111	-0.51202	5.59756e-47	turquoise
LINC01091	-0.512497	4.46163e-47	turquoise
AL021328.1	-0.519249	1.73001e-48	turquoise
FP236383.3	-0.52058	9.03997e-49	turquoise
LINC00941	-0.533087	1.7552e-51	turquoise
AL390755.1	-0.54182	1.91599e-53	turquoise
SNHG26	-0.546226	1.86368e-54	turquoise
FP671120.8	-0.546447	1.65659e-54	turquoise
AC005224.3	-0.547479	9.54774e-55	turquoise
SOCS2-AS1	-0.548798	4.70727e-55	turquoise
AL512785.1	-0.557213	4.79374e-57	turquoise
AC002398.2	-0.560527	7.59077e-58	turquoise
AC005224.2	-0.563561	1.37967e-58	turquoise
AL596087.2	-0.565944	3.56828e-59	turquoise
CRNDE	-0.578581	2.2792e-62	turquoise
LOXL1-AS1	-0.584052	8.52988e-64	turquoise
LNCTAM34A	-0.585215	4.20937e-64	turquoise
AC026401.3	-0.585459	3.62655e-64	turquoise
FP671120.7	-0.616228	9.17544e-73	turquoise
