# Supplementary material for: Construction and comprehensive analysis of a competitive endogenous RNA network to reveal potential biomarkers for the malignant differentiation of glioma
Source: Medicine (Baltimore). 2021 Oct 1;100(39):e27248. doi: 10.1097/MD.0000000000027248 (PMC8483826; doi:10.1097/MD.0000000000027248)
Supplement: Supplemental Digital Content [file medi-100-e27248-s003.xlsx]

## Sheet: Sheet1
hsa-miR-216b-5p	H19
hsa-miR-216b-5p	LINC00261
hsa-miR-217	LINC02015
hsa-miR-217	HOTAIR
hsa-miR-1269b	LINC00261
hsa-miR-1269a	LINC00261
hsa-miR-130b-3p	H19
hsa-miR-130b-3p	AC084117.1
hsa-miR-130b-3p	HOTAIR
hsa-miR-18b-5p	H19
hsa-miR-18a-5p	H19
hsa-miR-7-5p	AC084117.1
hsa-miR-199a-5p	LUCAT1
hsa-miR-214-5p	H19
hsa-miR-148a-3p	H19
hsa-miR-148a-3p	HOTAIR
hsa-miR-214-3p	HOTAIR
hsa-miR-212-5p	H19
hsa-miR-19a-3p	LINC01096
hsa-miR-19a-3p	HOXA10-AS
hsa-miR-19a-3p	H19
hsa-miR-19a-3p	HOTAIR
hsa-miR-133a-3p	LHX5-AS1
hsa-miR-301a-3p	H19
hsa-miR-301a-3p	AC084117.1
hsa-miR-301a-3p	HOTAIR
hsa-miR-497-5p	AC003092.1
hsa-miR-346	AC010255.1
hsa-miR-223-3p	AC037198.1
hsa-miR-31-5p	AC108463.3
hsa-miR-497-5p	ACTN1-AS1
hsa-miR-346	H19
hsa-miR-29b-3p	H19
hsa-miR-29c-3p	H19
hsa-miR-29a-3p	H19
hsa-miR-221-3p	HOTAIR
hsa-miR-222-3p	HOTAIR
hsa-miR-29b-3p	HOXA10-AS
hsa-miR-29c-3p	HOXA10-AS
hsa-miR-29a-3p	HOXA10-AS
hsa-miR-29b-3p	HOXA-AS3
hsa-miR-29c-3p	HOXA-AS3
hsa-miR-29a-3p	HOXA-AS3
hsa-miR-497-5p	HOXC-AS3
hsa-miR-223-3p	IGFL2-AS1
hsa-miR-223-3p	LINC01842
