# Supplementary material for: Construction and comprehensive analysis of a competitive endogenous RNA network to reveal potential biomarkers for the malignant differentiation of glioma
Source: Medicine (Baltimore). 2021 Oct 1;100(39):e27248. doi: 10.1097/MD.0000000000027248 (PMC8483826; doi:10.1097/MD.0000000000027248)
Supplement: Supplemental Digital Content [file medi-100-e27248-s004.xlsx]

## Sheet: Sheet1
hsa-miR-29a-3p	GPR50
hsa-miR-29a-3p	G6PC
hsa-miR-29a-3p	EN1
hsa-miR-29a-3p	DSG3
hsa-miR-29a-3p	LMX1A
hsa-miR-29a-3p	IGF2BP1
hsa-miR-221-3p	SYT10
hsa-miR-221-3p	GATA4
hsa-miR-222-3p	HOXA7
hsa-miR-34a-5p	CACNG2
hsa-miR-346	HOXA7
hsa-miR-346	IGF2BP1
hsa-miR-221-5p	G6PC
hsa-miR-221-5p	EDN2
hsa-miR-221-5p	DMBX1
hsa-miR-221-5p	NKX6-3
hsa-miR-221-5p	FAM156B
hsa-miR-221-5p	CREB3L3
hsa-miR-221-5p	BPIFB4
hsa-miR-221-5p	PRAME
hsa-miR-221-5p	WT1
hsa-miR-221-5p	ANKRD18A
hsa-miR-221-5p	EREG
hsa-miR-221-5p	GATA5
hsa-miR-221-5p	FSHR
hsa-miR-221-5p	FAM83A
hsa-miR-221-5p	DSG3
hsa-miR-221-5p	LMX1A
hsa-miR-221-5p	HOXA4
hsa-miR-221-5p	LRRC15
hsa-miR-221-5p	HMGA2
hsa-miR-221-5p	HOXB9
hsa-miR-221-5p	FLG2
hsa-miR-221-5p	RD3
hsa-miR-221-5p	TFAP2B
hsa-miR-221-5p	HOXD11
hsa-miR-221-5p	AGXT
hsa-miR-221-5p	LHX5
hsa-miR-221-5p	HOXA9
hsa-miR-221-5p	CACNG2
hsa-miR-328-3p	CACNG2
hsa-miR-223-3p	PROKR2
hsa-miR-223-3p	SHOX2
hsa-miR-34a-3p	CER1
hsa-miR-34a-3p	HOXA9
hsa-miR-34a-3p	ZNF676
hsa-miR-34a-3p	GPR50
hsa-miR-34a-3p	PTF1A
hsa-miR-34a-3p	DSG1
hsa-miR-34a-3p	IL2RA
hsa-miR-34a-3p	HOXA10
hsa-miR-34a-3p	PAX3
hsa-miR-34a-3p	HTR2C
hsa-miR-34a-3p	SERPINA10
hsa-miR-34a-3p	HOXD13
hsa-miR-34a-3p	PPP3R2
hsa-miR-34a-3p	POTEI
hsa-miR-34a-3p	IGF2BP1
hsa-miR-34a-3p	HOXD11
hsa-miR-34a-3p	SLC25A21
hsa-miR-34a-3p	RPL10L
hsa-miR-34a-3p	VGLL2
hsa-miR-497-5p	CAPN6
hsa-miR-30c-2-3p	HOXB8
hsa-miR-30c-2-3p	DMP1
hsa-miR-30c-2-3p	OR51E1
hsa-miR-30c-2-3p	FAM83A
hsa-miR-30c-2-3p	HOXB4
hsa-miR-30c-2-3p	IGLL5
hsa-miR-30c-2-3p	VGLL2
hsa-miR-30c-2-3p	POTEI
hsa-miR-30c-2-3p	GLP1R
hsa-miR-30c-2-3p	EREG
hsa-miR-30c-2-3p	HPSE2
hsa-miR-30c-2-3p	CSF3
hsa-miR-30c-2-3p	HOXA9
hsa-miR-374b-5p	EN1
hsa-miR-374b-5p	PITX2
hsa-miR-374b-5p	SIX6
hsa-miR-374b-5p	HOXA10
hsa-miR-4443	CSF3
hsa-miR-4443	PBOV1
hsa-miR-4443	IDI2
hsa-miR-4443	ATP6V0D2
hsa-miR-4443	PITX2
hsa-miR-4443	BPIFB4
hsa-miR-4443	EDN2
hsa-miR-4443	HOXA9
hsa-miR-4443	VGLL2
hsa-miR-4443	SMCP
hsa-miR-4443	SHOX2
hsa-miR-4443	LGALS9B
hsa-miR-4443	GSC2
hsa-miR-4443	DSG3
hsa-miR-4443	GLP1R
hsa-miR-4443	NKX6-3
hsa-miR-4443	MTRNR2L11
hsa-miR-4443	HOXC10
hsa-miR-4443	POTEG
hsa-miR-4443	HOXB3
hsa-miR-4443	LRRC15
hsa-miR-4443	KRTAP5-6
hsa-miR-4443	PPP3R2
hsa-miR-4443	RD3
hsa-miR-4443	POTEI
hsa-miR-4443	NKX2-5
hsa-miR-4443	DMBX1
hsa-miR-4443	HOXA7
hsa-miR-4443	SYT10
hsa-miR-4443	CTCFL
hsa-miR-4443	RXFP3
hsa-miR-4443	BARX1
hsa-miR-4443	HOXC6
hsa-miR-4443	AGXT
hsa-miR-4443	APCDD1L
hsa-miR-4443	IGF2BP1
hsa-miR-4443	KLRC4
hsa-miR-4443	NYAP2
hsa-miR-4443	HMGA2
hsa-miR-4443	POTEE
hsa-miR-4443	POTEF
hsa-miR-4443	HOXB5
hsa-miR-4443	POTEJ
hsa-miR-4443	TFAP2B
hsa-miR-4443	SIX6
hsa-miR-4443	NDST4
hsa-miR-4443	PAX3
hsa-miR-4443	HOXD11
hsa-miR-4443	KLHDC7A
hsa-miR-4443	G6PC
hsa-miR-4443	CACNG2
hsa-miR-4443	WT1
hsa-miR-4443	HOXA1
hsa-miR-4324	SAA1
hsa-miR-4324	SAA2
hsa-miR-4324	MEOX2
hsa-miR-4324	POTEJ
hsa-miR-4324	OTP
hsa-miR-4324	POTEF
hsa-miR-4324	POTEE
hsa-miR-4324	PAX3
hsa-miR-4324	POTEI
hsa-miR-4324	PPIAL4G
hsa-miR-4324	PPIAL4A
hsa-miR-4324	PPIAL4C
hsa-miR-4324	FLG2
hsa-miR-4324	ELF5
hsa-miR-4324	PBOV1
hsa-miR-4324	HOXA1
hsa-miR-4324	POTEG
hsa-miR-4324	G6PC
hsa-miR-4324	HPSE2
hsa-miR-4324	HOXB4
hsa-miR-4324	GALNT5
hsa-miR-4324	HTR2C
hsa-miR-4324	HOXB13
hsa-miR-4324	LRRC15
hsa-miR-4324	IL2RA
hsa-miR-4324	APCDD1L
hsa-miR-4324	ADAMTS20
hsa-miR-4324	KLHDC7A
hsa-miR-4324	GATA4
hsa-miR-4324	CREB3L3
hsa-miR-4324	HOXB9
hsa-miR-4324	IGF2BP1
hsa-miR-4324	DMBX1
hsa-miR-4324	HOXC5
hsa-miR-4324	VWDE
hsa-miR-4324	KLRC4
hsa-miR-4324	HOXA3
hsa-miR-4324	RGPD6
hsa-miR-4324	RGPD5
hsa-miR-4324	TFAP2B
hsa-miR-4324	IBSP
hsa-miR-4324	CIDEA
hsa-miR-4324	WT1
hsa-miR-10a-5p	HOXA3
hsa-miR-10a-5p	HOXB3
hsa-miR-10a-5p	HOXD10
hsa-miR-30a-3p	MEOX2
hsa-miR-30a-3p	HMGA2
hsa-miR-30a-3p	PITX2
hsa-miR-30a-3p	ZAR1
hsa-miR-30a-3p	HOXA3
hsa-miR-30a-3p	HOXB4
hsa-miR-30a-3p	POTEE
hsa-miR-30a-3p	SLITRK6
hsa-miR-30a-3p	PTF1A
hsa-miR-30a-3p	OR51E1
hsa-miR-30a-3p	CER1
hsa-miR-30a-3p	VWDE
hsa-miR-30a-3p	STOML3
hsa-miR-30a-3p	GABRA6
hsa-miR-30a-3p	KRT31
hsa-miR-30a-3p	HOXA9
hsa-miR-30a-3p	VSTM1
hsa-miR-30a-3p	POSTN
hsa-miR-30a-3p	TNFSF11
hsa-miR-30a-3p	HOXD11
hsa-miR-30a-3p	IGF2BP1
hsa-miR-30a-3p	GALNT5
hsa-miR-30a-3p	RGPD6
hsa-miR-30a-3p	RGPD5
hsa-miR-30a-3p	HOXB3
hsa-miR-30a-3p	DMBX1
hsa-miR-30a-3p	IGF2BP3
hsa-miR-30a-3p	HPSE2
hsa-miR-30a-3p	SYT10
hsa-miR-30a-3p	CALML3
hsa-miR-30a-3p	HOXB8
hsa-miR-30a-3p	AFP
hsa-miR-30a-3p	TFAP2B
hsa-miR-30a-3p	CACNG2
hsa-miR-30a-3p	WT1
hsa-miR-30a-3p	G6PC
hsa-miR-30a-3p	PLG
hsa-miR-30a-3p	VGLL2
hsa-miR-30a-3p	PAX1
hsa-miR-199a-3p	SLITRK6
hsa-miR-199a-3p	HOXA9
hsa-miR-301a-3p	VGLL2
hsa-miR-301a-3p	HOXA5
hsa-miR-342-5p	POTEG
hsa-miR-342-5p	RIMBP3B
hsa-miR-342-5p	CSF3
hsa-miR-342-5p	RXFP3
hsa-miR-342-5p	POTEE
hsa-miR-342-5p	HOXC10
hsa-miR-342-5p	BARX1
hsa-miR-342-5p	RD3
hsa-miR-342-5p	GPR6
hsa-miR-342-5p	LGALS9B
hsa-miR-342-5p	NKX6-3
hsa-miR-342-5p	POTEI
hsa-miR-342-5p	GATA5
hsa-miR-342-5p	FOXE1
hsa-miR-342-5p	GATA4
hsa-miR-342-5p	MAB21L2
hsa-miR-342-5p	PRDM13
hsa-miR-342-5p	HMGA2
hsa-miR-342-5p	CAPN6
hsa-miR-342-5p	HOXD11
hsa-miR-342-5p	SSTR5
hsa-miR-342-5p	G6PC
hsa-miR-342-5p	HPSE2
hsa-miR-342-5p	SCNN1B
hsa-miR-342-5p	FLG2
hsa-miR-342-5p	HOXC8
hsa-miR-342-5p	POTEF
hsa-miR-342-5p	IGF2BP1
hsa-miR-342-5p	FAM83A
hsa-miR-342-5p	LBX1
hsa-miR-342-5p	OTP
hsa-miR-342-5p	KLHDC7A
hsa-miR-342-5p	PAX1
hsa-miR-342-5p	PPP3R2
hsa-miR-342-5p	TFAP2B
hsa-miR-342-5p	HOXB13
hsa-miR-342-5p	CACNG2
hsa-miR-342-5p	PLG
hsa-miR-342-5p	SAA1
hsa-miR-212-5p	TFAP2B
hsa-miR-212-5p	IGF2BP1
hsa-miR-7-2-3p	PLG
hsa-miR-7-2-3p	KLRC4
hsa-miR-7-2-3p	HOXB5
hsa-miR-19a-3p	EREG
hsa-miR-19a-3p	BARHL2
hsa-miR-19a-3p	HOXA5
hsa-miR-19a-3p	POSTN
hsa-miR-19a-3p	HOXA9
hsa-miR-143-5p	HMGA2
hsa-miR-143-5p	PBOV1
hsa-miR-143-5p	GOLGA6L2
hsa-miR-143-5p	HBE1
hsa-miR-143-5p	ARL14EPL
hsa-miR-143-5p	GPR50
hsa-miR-143-5p	HTR2C
hsa-miR-143-5p	CHST4
hsa-miR-143-5p	GPR6
hsa-miR-143-5p	CSF3
hsa-miR-143-5p	FAM83A
hsa-miR-143-5p	GATA4
hsa-miR-143-5p	RXFP3
hsa-miR-143-5p	HOXC8
hsa-miR-143-5p	ATP6V0D2
hsa-miR-143-5p	ABCB5
hsa-miR-143-5p	IL2RA
hsa-miR-143-5p	HOXD11
hsa-miR-143-5p	FOXE1
hsa-miR-143-5p	RGPD6
hsa-miR-143-5p	RGPD5
hsa-miR-143-5p	NYAP2
hsa-miR-143-5p	LRIT2
hsa-miR-143-5p	DMBX1
hsa-miR-143-5p	FLG2
hsa-miR-143-5p	GALNT5
hsa-miR-143-5p	KLRC4
hsa-miR-143-5p	LRRC15
hsa-miR-143-5p	POTEI
hsa-miR-143-5p	POTEG
hsa-miR-143-5p	G6PC
hsa-miR-143-5p	WT1
hsa-miR-143-5p	SAA1
hsa-miR-143-5p	PLG
hsa-miR-148a-3p	MEOX2
hsa-miR-148a-3p	BARHL2
hsa-miR-148a-3p	HOXC8
hsa-miR-148a-3p	HMGA2
hsa-miR-214-3p	IL2RA
hsa-miR-214-3p	GPR6
hsa-miR-214-3p	PI3
hsa-miR-214-3p	GPR31
hsa-miR-214-3p	FAM156B
hsa-miR-214-3p	LCE1E
hsa-miR-214-3p	NYAP2
hsa-miR-214-3p	REN
hsa-miR-214-3p	APCDD1L
hsa-miR-214-3p	DMBX1
hsa-miR-214-3p	HOXC8
hsa-miR-214-3p	SHOX2
hsa-miR-214-3p	LMX1A
hsa-miR-214-3p	HCAR2
hsa-miR-214-3p	HCAR3
hsa-miR-214-3p	GATA4
hsa-miR-214-3p	FAM83A
hsa-miR-214-3p	RGPD6
hsa-miR-214-3p	RGPD5
hsa-miR-214-3p	ARL14EPL
hsa-miR-214-3p	PLG
hsa-miR-214-3p	KLRC4
hsa-miR-214-3p	LRRC15
hsa-miR-214-3p	CREB3L3
hsa-miR-214-3p	OTP
hsa-miR-214-3p	HOXC6
hsa-miR-214-3p	HTR2C
hsa-miR-214-3p	GALNT5
hsa-miR-214-3p	TFAP2B
hsa-miR-214-3p	G6PC
hsa-miR-214-3p	SAA1
hsa-miR-214-3p	WT1
hsa-miR-130b-5p	LHX5
hsa-miR-130b-5p	HOXB4
hsa-miR-130b-5p	HMGCS2
hsa-miR-130b-5p	PITX2
hsa-miR-130b-5p	DCAF12L2
hsa-miR-130b-5p	MMP1
hsa-miR-130b-5p	HOXC8
hsa-miR-130b-5p	EN1
hsa-miR-130b-5p	SHOX2
hsa-miR-130b-5p	FOXE1
hsa-miR-130b-5p	SOST
hsa-miR-130b-5p	HOXC9
hsa-miR-130b-5p	VGLL2
hsa-miR-130b-5p	HOXA9
hsa-miR-130b-5p	SIX6
hsa-miR-130b-5p	HOXA3
hsa-miR-130b-5p	GPR50
hsa-miR-130b-5p	RD3
hsa-miR-130b-5p	CACNG2
hsa-miR-130b-5p	ELF5
hsa-miR-130b-5p	MEOX2
hsa-miR-130b-5p	MAB21L2
hsa-miR-130b-5p	PRAME
hsa-miR-130b-5p	HOXA5
hsa-miR-130b-5p	KLHDC7A
hsa-miR-130b-5p	SPPL2C
hsa-miR-130b-5p	HOXC5
hsa-miR-130b-5p	SYT10
hsa-miR-130b-5p	HOXC6
hsa-miR-130b-5p	GPR6
hsa-miR-130b-5p	POTEE
hsa-miR-130b-5p	LRRC15
hsa-miR-130b-5p	CREB3L3
hsa-miR-130b-5p	POTEG
hsa-miR-130b-5p	HOXB3
hsa-miR-130b-5p	CHRNA9
hsa-miR-130b-5p	REN
hsa-miR-130b-5p	HOXB9
hsa-miR-130b-5p	PRLHR
hsa-miR-130b-5p	POSTN
hsa-miR-130b-5p	GPR31
hsa-miR-130b-5p	NKX2-5
hsa-miR-130b-5p	HOXA11
hsa-miR-130b-5p	POTEI
hsa-miR-130b-5p	NYAP2
hsa-miR-130b-5p	FLG2
hsa-miR-130b-5p	IGF2BP3
hsa-miR-130b-5p	FOXB1
hsa-miR-130b-5p	HPSE2
hsa-miR-130b-5p	MMP13
hsa-miR-130b-5p	PPP3R2
hsa-miR-130b-5p	DSG3
hsa-miR-130b-5p	HOXD11
hsa-miR-130b-5p	FAM83A
hsa-miR-130b-5p	AGXT
hsa-miR-130b-5p	GALNT5
hsa-miR-130b-5p	DMBX1
hsa-miR-130b-5p	GABRR1
hsa-miR-130b-5p	GATA5
hsa-miR-130b-5p	IGF2BP1
hsa-miR-130b-5p	HOXB13
hsa-miR-130b-5p	RPL10L
hsa-miR-130b-5p	RGPD5
hsa-miR-130b-5p	PAX1
hsa-miR-130b-5p	RGPD6
hsa-miR-130b-5p	HOXA1
hsa-miR-130b-5p	WT1
hsa-miR-4440	F8A3
hsa-miR-4440	FSHR
hsa-miR-4440	CAPN6
hsa-miR-4440	CHST4
hsa-miR-4440	LRRC15
hsa-miR-4440	VWDE
hsa-miR-4440	HOXA9
hsa-miR-7-5p	POTEG
hsa-miR-7-5p	POTEE
hsa-miR-18a-3p	HTR2C
hsa-miR-18a-3p	LHX5
hsa-miR-18a-3p	KAAG1
hsa-miR-18a-3p	FOXE1
hsa-miR-18a-3p	RBP3
hsa-miR-18a-3p	RXFP3
hsa-miR-18a-3p	NKX2-5
hsa-miR-18a-3p	CCL18
hsa-miR-18a-3p	SAA1
hsa-miR-18a-3p	SSTR5
hsa-miR-18a-3p	GPR6
hsa-miR-18a-3p	SOST
hsa-miR-18a-3p	CLEC18C
hsa-miR-18a-3p	ELF5
hsa-miR-18a-3p	IGF2BP1
hsa-miR-18a-3p	HOXB3
hsa-miR-18a-3p	LMX1A
hsa-miR-18a-3p	KLRC4
hsa-miR-18a-3p	FAM83A
hsa-miR-18a-3p	OTP
hsa-miR-18a-3p	CALML3
hsa-miR-18a-3p	SHOX2
hsa-miR-18a-3p	CREB3L3
hsa-miR-18a-3p	AQP7
hsa-miR-18a-3p	CHST4
hsa-miR-18a-3p	HPSE2
hsa-miR-18a-3p	POTEI
hsa-miR-18a-3p	GLP1R
hsa-miR-18a-3p	DMBX1
hsa-miR-18a-3p	POTEG
hsa-miR-18a-3p	KLHDC7A
hsa-miR-18a-3p	HOXC8
hsa-miR-18a-3p	HOXB13
hsa-miR-18a-3p	HOXC11
hsa-miR-18a-3p	CACNG2
hsa-miR-18a-3p	PLG
hsa-miR-18a-3p	RGPD5
hsa-miR-18a-3p	RGPD6
hsa-miR-18a-3p	WT1
hsa-miR-199a-5p	PAX3
hsa-miR-199a-5p	VGLL2
hsa-miR-199a-5p	HOXA7
hsa-miR-592	CREB3L3
hsa-miR-592	HOXC9
hsa-miR-592	MAB21L2
hsa-miR-592	BARX1
hsa-miR-592	MTRNR2L11
hsa-miR-592	PROKR2
hsa-miR-592	PBOV1
hsa-miR-592	GPR50
hsa-miR-592	POTEF
hsa-miR-592	CCL23
hsa-miR-592	GLP1R
hsa-miR-592	HOXA5
hsa-miR-592	OR51E1
hsa-miR-592	SYT10
hsa-miR-592	IGF2BP3
hsa-miR-592	POTEE
hsa-miR-592	HPSE2
hsa-miR-592	EREG
hsa-miR-592	LRRC15
hsa-miR-592	PAX3
hsa-miR-592	POTEI
hsa-miR-592	VWDE
hsa-miR-592	POTEG
hsa-miR-592	GALNT5
hsa-miR-592	HOXC11
hsa-miR-592	NYAP2
hsa-miR-592	DMBX1
hsa-miR-592	LRIT2
hsa-miR-592	HOXD11
hsa-miR-592	HOXA9
hsa-miR-592	RPL10L
hsa-miR-592	G6PC2
hsa-miR-1246	FLG2
hsa-miR-1246	ELF5
hsa-miR-1246	EREG
hsa-miR-1246	F8A3
hsa-miR-1246	KLRC4
hsa-miR-1246	HOXD13
hsa-miR-1246	GPR50
hsa-miR-1246	POSTN
hsa-miR-1246	LRIT2
hsa-miR-1246	HCAR3
hsa-miR-1246	HCAR2
hsa-miR-1246	ATP6V0D2
hsa-miR-1246	LRRC15
hsa-miR-1246	WT1
hsa-miR-1246	SHOX2
hsa-miR-1246	HOXC10
hsa-miR-1246	AQP7
hsa-miR-1246	CHST4
hsa-miR-1246	VWDE
hsa-miR-1246	HTR2C
hsa-miR-1246	HOXB5
hsa-miR-1246	IGF2BP1
hsa-miR-1246	PRDM13
hsa-miR-1246	POTEG
hsa-miR-1246	SLC25A21
hsa-miR-1246	TFAP2B
hsa-miR-1246	VGLL2
hsa-miR-1246	CACNG2
hsa-miR-1246	HOXA3
hsa-miR-20b-3p	VGLL2
hsa-miR-20b-3p	GABRR1
hsa-miR-20b-3p	HTR2C
hsa-miR-20b-3p	VSTM1
hsa-miR-20b-3p	CAPN6
hsa-miR-20b-3p	TAS2R3
hsa-miR-20b-3p	DEFB134
hsa-miR-20b-3p	GALNT5
hsa-miR-20b-3p	HOXC6
hsa-miR-20b-3p	OR51E1
hsa-miR-20b-3p	DMP1
hsa-miR-20b-3p	GOLGA6L2
hsa-miR-20b-3p	HMGA2
hsa-miR-20b-3p	RD3
hsa-miR-20b-3p	DCAF12L2
hsa-miR-20b-3p	HOXA2
hsa-miR-20b-3p	HOXD11
hsa-miR-20b-3p	NDST4
hsa-miR-20b-3p	HPSE2
hsa-miR-20b-3p	G6PC
hsa-miR-20b-3p	EREG
hsa-miR-20b-3p	DMBX1
hsa-miR-20b-3p	POTEI
hsa-miR-20b-3p	VWDE
hsa-miR-20b-3p	AGXT
hsa-miR-20b-3p	G6PC2
hsa-miR-20b-3p	PAX1
hsa-miR-20b-3p	RGPD6
hsa-miR-20b-3p	RGPD5
hsa-miR-1290	LCE1E
hsa-miR-1290	ELF5
hsa-miR-1290	CER1
hsa-miR-1290	HOXC8
hsa-miR-1290	GATA4
hsa-miR-1290	HOXC6
hsa-miR-1290	VWDE
hsa-miR-1290	GPR50
hsa-miR-1290	MMP13
hsa-miR-1290	GABRR1
hsa-miR-1290	F8A3
hsa-miR-1290	POSTN
hsa-miR-1290	ATP6V0D2
hsa-miR-1290	VGLL2
hsa-miR-1290	SYT10
hsa-miR-1290	MEOX2
hsa-miR-1290	HTR2C
hsa-miR-1290	IGF2BP3
hsa-miR-1290	NDST4
hsa-miR-1290	KLRC4
hsa-miR-1290	HOXD11
hsa-miR-1290	POTEG
hsa-miR-1290	HOXB9
hsa-miR-1290	WT1
hsa-miR-1290	POTEI
hsa-miR-1290	HOXC11
hsa-miR-1290	IGF2BP1
hsa-miR-1290	LRIT2
hsa-miR-1290	LRRC15
hsa-miR-1290	TFAP2B
hsa-miR-1290	SIX6
hsa-miR-1290	OTP
hsa-miR-1290	APCDD1L
hsa-miR-1290	HPSE2
hsa-miR-1290	LBX1
hsa-miR-1290	AGXT
hsa-miR-1290	CACNG2
hsa-miR-1290	HTR1A
hsa-miR-1290	RGPD5
hsa-miR-1290	RGPD6
hsa-miR-376a-3p	HOXC8
hsa-miR-376a-3p	FLG2
hsa-miR-216a-5p	PROKR2
hsa-miR-216a-5p	AFP
hsa-miR-216a-5p	WT1
hsa-miR-216a-5p	CAPN6
hsa-miR-216a-5p	HTR2C
hsa-miR-431-5p	PBOV1
hsa-miR-1269b	DCAF12L2
hsa-miR-1269b	OR51E1
hsa-miR-1269a	POTEI
hsa-miR-1269a	IFNA21
hsa-miR-1269a	TNFSF11
hsa-miR-1269a	PROKR2
hsa-miR-1269b	MMP1
hsa-miR-1269a	HOXB4
hsa-miR-1269b	FOXE1
hsa-miR-1269b	HTR2C
hsa-miR-1269b	FOXB1
hsa-miR-1269a	AGXT
hsa-miR-1269a	GALNT5
hsa-miR-1269a	AQP7
hsa-miR-1269b	IGF2BP3
hsa-miR-1269a	HOXC8
hsa-miR-1269a	STOML3
hsa-miR-1269a	OTP
hsa-miR-1269a	KLHDC7A
hsa-miR-1269a	POTEG
hsa-miR-1269b	SLC25A21
hsa-miR-1269a	HOXB13
hsa-miR-1269a	CACNG2
hsa-miR-1269a	G6PC
hsa-miR-1269a	VGLL2
hsa-miR-217	HOXC11
hsa-miR-217	G6PC
hsa-miR-217	PAX3
hsa-miR-216b-5p	HOXD13
hsa-miR-216b-5p	HOXA1
hsa-miR-216b-5p	SFTA3
hsa-miR-216b-5p	HOXD11
hsa-miR-29b-3p	HMGA2
hsa-miR-29b-3p	MMP9
hsa-miR-34a-5p	IGF2BP3
hsa-miR-34a-5p	MMP9
hsa-miR-221-3p	HOXB5
hsa-miR-221-3p	MEOX2
hsa-miR-221-3p	HOXC10
hsa-miR-223-3p	MMP9
hsa-miR-10a-5p	HOXA1
hsa-miR-301a-3p	MEOX2
hsa-miR-148a-3p	HTR2C
hsa-miR-148a-3p	CCKAR
hsa-miR-7-5p	HOXB5
hsa-miR-7-5p	HOXB3
