# Supplementary material for: Construction and comprehensive analysis of a competitive endogenous RNA network to reveal potential biomarkers for the malignant differentiation of glioma
Source: Medicine (Baltimore). 2021 Oct 1;100(39):e27248. doi: 10.1097/MD.0000000000027248 (PMC8483826; doi:10.1097/MD.0000000000027248)
Supplement: Supplemental Digital Content [file medi-100-e27248-s005.xlsx]

## Sheet: gofuji
Category		Term	Term	Count	%	PValue		Genes	List Total	Pop Hits	Pop Total	Fold Enrichment	Bonferroni	Benjamini	FDR
GOTERM_BP_DIRECT	BP	GO:0009952	anterior/posterior pattern specification	11	19.2982	4.54e-14	13.3	HOXB3, HOXC10, HOXC6, HOXB4, HOXC8, HOXC11, HOXA5, HOXB5, HOXA7, HOXA9, HOXD13	53	80	16792	43.5642	2.2e-11	2.2e-11	6.51e-11
GOTERM_BP_DIRECT		GO:0045944	positive regulation of transcription from RNA polymerase II promoter	17	29.8246	2.3e-08	7.64	BARHL2, HOXD13, EN1, PAX3, HMGA2, WT1, SHOX2, HOXB4, TNFSF11, HOXC11, MEOX2, HOXA5, HOXB5, HOXA7, GATA4, TFAP2B, VGLL2	53	981	16792	5.49043	1.12e-05	5.58e-06	3.3e-05
GOTERM_BP_DIRECT		GO:0006366	transcription from RNA polymerase II promoter	12	21.0526	3.78e-07	6.42	HOXC11, MEOX2, HOXA5, HOXB5, BARHL2, HOXA7, GATA4, TFAP2B, HOXD13, PAX3, HMGA2, WT1	53	513	16792	7.41123	0.000183	6.09e-05	0.000541
GOTERM_BP_DIRECT		GO:0048704	embryonic skeletal system morphogenesis	5	8.77193	6.21e-06	5.21	HOXB3, HOXB4, HOXA5, HOXB5, HOXA7	53	39	16792	40.6193	0.00299944	0.000751	0.00889635
GOTERM_BP_DIRECT		GO:0009954	proximal/distal pattern formation	4	7.01754	5.41e-05	4.27	HOXC10, HOXC11, HOXA9, EN1	53	24	16792	52.805	0.0258665	0.00522767	0.0775865
GOTERM_BP_DIRECT		GO:0001501	skeletal system development	6	10.5263	6.42e-05	4.19	SHOX2, HOXC10, MMP9, HOXD13, POSTN, EN1	53	137	16792	13.8758	0.0305826	0.0051633	0.0919477
GOTERM_BP_DIRECT		GO:0009653	anatomical structure morphogenesis	5	8.77193	0.000187	3.73	HOXA1, EREG, HOXB5, EN1, IGF2BP3	53	92	16792	17.219	0.0864567	0.0128347	0.26745
GOTERM_BP_DIRECT		GO:0000122	negative regulation of transcription from RNA polymerase II promoter	10	17.5439	0.000327	3.49	SHOX2, HOXB3, DMBX1, HOXB4, HOXC8, HOXA7, TFAP2B, EN1, HMGA2, WT1	53	720	16792	4.40042	0.14652	0.0196093	0.46813
GOTERM_BP_DIRECT		GO:0006355	regulation of transcription, DNA-templated	14	24.5614	0.000519	3.28	HOXB13, HOXD13, HMGA2, WT1, HOXD11, OTP, HOXB3, HOXC10, SHOX2, HOXA1, MEOX2, GATA4, TFAP2B, HOXA9	53	1504	16792	2.94922	0.222197	0.0275341	0.741456
GOTERM_BP_DIRECT		GO:0007275	multicellular organism development	8	14.0351	0.00106085	2.97	HOXB3, HOXC6, HOXA1, MEOX2, HOXA5, HOXA9, HOXD13, HMGA2	53	521	16792	4.86495	0.401737	0.0500753	1.50998
GOTERM_BP_DIRECT		GO:0060216	definitive hemopoiesis	3	5.26316	0.00109776	2.96	HOXB3, HOXB4, HOXA9	53	16	16792	59.4057	0.412342	0.0471789	1.56213
GOTERM_BP_DIRECT		GO:0008584	male gonad development	4	7.01754	0.00307861	2.51	GATA4, HOXA9, HMGA2, WT1	53	94	16792	13.4821	0.775155	0.11694	4.3236
GOTERM_BP_DIRECT		GO:0035115	embryonic forelimb morphogenesis	3	5.26316	0.00439604	2.36	SHOX2, HOXA9, EN1	53	32	16792	29.7028	0.881444	0.151282	6.12013
GOTERM_BP_DIRECT		GO:0001525	angiogenesis	5	8.77193	0.00497915	2.3	HOXB3, MEOX2, EREG, HOXA7, HOXB13	53	223	16792	7.10382	0.910716	0.158498	6.90523
GOTERM_BP_DIRECT		GO:0006351	transcription, DNA-templated	14	24.5614	0.00558351	2.25	DMBX1, HOXB13, PAX3, HOXD11, OTP, HOXC6, HOXC10, HOXB3, HOXB4, HOXA1, HOXC8, VGLL2, HOXA9, FOXB1	53	1955	16792	2.26886	0.933463	0.165286	7.7125
GOTERM_BP_DIRECT		GO:0017148	negative regulation of translation	3	5.26316	0.0139191	1.86	IGF2BP1, IGF2BP3, WT1	53	58	16792	16.3878	0.998868	0.345583	18.2027
GOTERM_BP_DIRECT		GO:0060527	prostate epithelial cord arborization involved in prostate glandular acinus morphogenesis	2	3.50877	0.0184397	1.73	HOXB13, HOXD13	53	6	16792	105.61	0.999878	0.411331	23.4168
GOTERM_BP_DIRECT		GO:0045892	negative regulation of transcription, DNA-templated	6	10.5263	0.0187541	1.73	DMBX1, EREG, HOXA7, TFAP2B, HMGA2, WT1	53	499	16792	3.80958	0.999895	0.398943	23.7677
GOTERM_BP_DIRECT		GO:0042035	regulation of cytokine biosynthetic process	2	3.50877	0.0214804	1.67	IGF2BP1, IGF2BP3	53	7	16792	90.5229	0.999973	0.424864	26.7482
GOTERM_BP_DIRECT		GO:0009887	organ morphogenesis	3	5.26316	0.0329791	1.48	TNFSF11, EREG, PAX3	53	92	16792	10.3314	1	0.555831	38.1657
GOTERM_BP_DIRECT		GO:0060272	embryonic skeletal joint morphogenesis	2	3.50877	0.0335511	1.47	SHOX2, HOXC11	53	11	16792	57.6055	1	0.544584	38.6879
GOTERM_BP_DIRECT		GO:0050905	neuromuscular process	2	3.50877	0.0454757	1.34	HOXC10, HOXA1	53	15	16792	42.244	1	0.640819	48.6837
GOTERM_BP_DIRECT		GO:0001953	negative regulation of cell-matrix adhesion	2	3.50877	0.0454757	1.34	HOXA7, POSTN	53	15	16792	42.244	1	0.640819	48.6837
GOTERM_BP_DIRECT		GO:0060441	epithelial tube branching involved in lung morphogenesis	2	3.50877	0.0454757	1.34	HOXA5, HMGA2	53	15	16792	42.244	1	0.640819	48.6837
GOTERM_BP_DIRECT		GO:0006357	regulation of transcription from RNA polymerase II promoter	5	8.77193	0.0472958	1.33	HOXC6, BARHL2, PAX3, FOXB1, WT1	53	441	16792	3.59218	1	0.639251	50.0686
GOTERM_CC_DIRECT	CC	GO:0005634	nucleus	26	45.614	0.00728782	2.14	HOXD13, IGF2BP1, HOXB13, IGF2BP3, WT1, HOXD11, OTP, HOXC6, HOXA1, HOXA5, HOXA7, GATA4, HOXA9, FOXB1, DMBX1, BARHL2, EN1, HMGA2, HOXC10, HOXB3, SHOX2, HOXB4, MEOX2, HOXB5, TFAP2B, VGLL2	55	5415	18224	1.59095	0.316381	0.316381	6.85988
GOTERM_CC_DIRECT		GO:0005578	proteinaceous extracellular matrix	4	7.01754	0.0450488	1.35	MMP9, PI3, POSTN, MMP1	55	268	18224	4.94545	0.909004	0.698345	36.0995
GOTERM_MF_DIRECT	MF	GO:0043565	sequence-specific DNA binding	20	35.0877	6.23e-17	16.2	DMBX1, HOXB13, PAX3, WT1, OTP, HOXD11, HOXB3, HOXC6, HOXC10, SHOX2, HOXB4, HOXA1, HOXC8, MEOX2, HOXA5, HOXA7, GATA4, TFAP2B, HOXA9, FOXB1	49	518	16881	13.3016	1.2e-14	1.2e-14	1.22e-13
GOTERM_MF_DIRECT		GO:0001077	transcriptional activator activity, RNA polymerase II core promoter proximal region sequence-specific binding	9	15.7895	3.02e-07	6.52	HOXC11, MEOX2, HOXA5, BARHL2, HOXA7, TFAP2B, HOXD13, HMGA2, WT1	49	236	16881	13.1381	3.26e-05	1.63e-05	0.00034
GOTERM_MF_DIRECT		GO:0003700	transcription factor activity, sequence-specific DNA binding	12	21.0526	6.21e-05	4.21	HOXB3, HOXC6, DMBX1, HOXB4, HOXC8, MEOX2, HOXA5, GATA4, TFAP2B, HOXD13, PAX3, WT1	49	961	16881	4.3019	0.00668459	0.00223318	0.0699026
GOTERM_MF_DIRECT		GO:0000978	RNA polymerase II core promoter proximal region sequence-specific DNA binding	6	10.5263	0.00326159	2.49	HOXC11, MEOX2, HOXA5, HOXA7, HOXD13, EN1	49	355	16881	5.82271	0.297301	0.0844284	3.61171
GOTERM_MF_DIRECT		GO:0045182	translation regulator activity	2	3.50877	0.0169423	1.77	IGF2BP1, IGF2BP3	49	6	16881	114.837	0.842045	0.308636	17.5027
GOTERM_MF_DIRECT		GO:0048027	mRNA 5'-UTR binding	2	3.50877	0.0253077	1.6	IGF2BP1, IGF2BP3	49	9	16881	76.5578	0.937238	0.369601	25.0713
GOTERM_MF_DIRECT		GO:0001228	transcriptional activator activity, RNA polymerase II transcription regulatory region sequence-specific binding	3	5.26316	0.0298933	1.52	BARHL2, GATA4, HOXD13	49	95	16881	10.8793	0.962286	0.3739	28.9462
GOTERM_MF_DIRECT		GO:0070742	C2H2 zinc finger domain binding	2	3.50877	0.0418299	1.38	HMGA2, WT1	49	15	16881	45.9347	0.990096	0.438338	38.1922
