# Supplementary material for: Construction and comprehensive analysis of a competitive endogenous RNA network to reveal potential biomarkers for the malignant differentiation of glioma
Source: Medicine (Baltimore). 2021 Oct 1;100(39):e27248. doi: 10.1097/MD.0000000000027248 (PMC8483826; doi:10.1097/MD.0000000000027248)
Supplement: Supplemental Digital Content [file medi-100-e27248-s006.xlsx]

## Sheet: Sheet1
Category	Term	RT	Genes	Count	%	P-Value	Benjamini
REACTOME_PATHWAY	Insulin-like Growth Factor-2 mRNA Binding Proteins (IGF2BPs/IMPs/VICKZs) bind RNA	RT	IGF2BP1, IGF2BP3	2	3.5	0.0076	0.33	1
REACTOME_PATHWAY	Hydroxycarboxylic acid-binding receptors	RT	HCAR3, HCAR2	2	3.5	0.0076	0.33	0
REACTOME_PATHWAY	Degradation of the extracellular matrix	RT	CAPN6, MMP9, MMP1	3	5.3	0.016	0.36	1
REACTOME_PATHWAY	Activation of anterior HOX genes in hindbrain development during early embryogenesis	RT	HOXB3, HOXB4, HOXA1	3	5.3	0.038	0.49	1
KEGG_PATHWAY	Transcriptional misregulation in cancer	RT	MMP9,HMGA2, WT1	3	5.3	0.05	0.87	1
REACTOME_PATHWAY	Activation of Matrix Metalloproteinases	RT	MMP9, MMP1	2	3.5	0.08	0.67
KEGG_PATHWAY	Bladder cancer	RT	MMP9, MMP1	2	3.5	0.086	0.83
