# Supplementary material for: Construction and comprehensive analysis of a competitive endogenous RNA network to reveal potential biomarkers for the malignant differentiation of glioma
Source: Medicine (Baltimore). 2021 Oct 1;100(39):e27248. doi: 10.1097/MD.0000000000027248 (PMC8483826; doi:10.1097/MD.0000000000027248)
Supplement: Supplemental Digital Content [file medi-100-e27248-s007.xlsx]

## Sheet: cernanetwork.txt default node
SUID	AverageShortestPathLength	B	BetweennessCentrality	ClosenessCentrality	ClusteringCoefficient	Degree	Eccentricity	IsSingleNode	name	NeighborhoodConnectivity	NumberOfDirectedEdges	NumberOfUndirectedEdges	PartnerOfMultiEdgedNodePairs	Radiality	selected	SelfLoops	shared name	Stress	TopologicalCoefficient
108	2.70755	mRNA	0.115096	0.369338	0	4	4	FALSE	G6PC	16.25	4	0	0	0.715409	FALSE	0	G6PC	5606	0.272321
94	2.82075	mRNA	0.0562144	0.354515	0	3	4	FALSE	HOXC8	19.6667	3	0	0	0.696541	FALSE	0	HOXC8	3716	0.366013
110	3.31132	mRNA	0.0471043	0.301994	0	3	4	FALSE	VGLL2	9.33333	3	0	0	0.61478	FALSE	0	VGLL2	2338	0.333333
123	3.0283	mRNA	0.101027	0.330218	0	3	6	FALSE	HTR2C	16.6667	3	0	0	0.66195	FALSE	0	HTR2C	3714	0.348148
133	3.59434	mRNA	0.0118642	0.278215	0	3	6	FALSE	MEOX2	6.66667	3	0	0	0.56761	FALSE	0	MEOX2	906	0.404762
150	3.93396	mRNA	0.0113145	0.254197	0	3	6	FALSE	HOXA7	3.33333	3	0	0	0.511006	FALSE	0	HOXA7	712	0.333333
173	3.93396	mRNA	0.0075771	0.254197	0	3	6	FALSE	IGF2BP1	5.33333	3	0	0	0.511006	FALSE	0	IGF2BP1	580	0.393939
73	3.70755	mRNA	0.00445818	0.26972	0	2	6	FALSE	HMGA2	6.5	2	0	0	0.548742	FALSE	0	HMGA2	412	0.55
75	4.04717	mRNA	0.0150857	0.247086	0	2	6	FALSE	MMP9	5.5	2	0	0	0.492138	FALSE	0	MMP9	598	0.5
84	3.61321	mRNA	0.0273546	0.276762	0	2	6	FALSE	PROKR2	12	2	0	0	0.564465	FALSE	0	PROKR2	606	0.5
90	2.99057	mRNA	0.0259374	0.334385	0	2	6	FALSE	GALNT5	25.5	2	0	0	0.668239	FALSE	0	GALNT5	1778	0.532609
98	2.99057	mRNA	0.0259374	0.334385	0	2	6	FALSE	OTP	25.5	2	0	0	0.668239	FALSE	0	OTP	1778	0.532609
102	3.59434	mRNA	0.0348036	0.278215	0	2	6	FALSE	POTEG	11.5	2	0	0	0.56761	FALSE	0	POTEG	1250	0.5
135	3.72642	mRNA	0.0040789	0.268354	0	2	6	FALSE	BARHL2	8.5	2	0	0	0.545597	FALSE	0	BARHL2	322	0.576923
147	4.10377	mRNA	0.00577356	0.243678	0	2	6	FALSE	PAX3	4.5	2	0	0	0.482704	FALSE	0	PAX3	374	0.5
158	3.82075	mRNA	0.00324738	0.261728	0	2	6	FALSE	HOXA5	7.5	2	0	0	0.529874	FALSE	0	HOXA5	264	0.590909
171	3.25472	mRNA	0.0139208	0.307246	0	2	6	FALSE	TFAP2B	18	2	0	0	0.624214	FALSE	0	TFAP2B	926	0.5
198	3.33019	mRNA	0.042389	0.300283	0	2	6	FALSE	SHOX2	19.5	2	0	0	0.611635	FALSE	0	SHOX2	1022	0.5
200	3.16038	mRNA	0.0241415	0.316418	0	2	6	FALSE	LMX1A	21	2	0	0	0.639937	FALSE	0	LMX1A	1404	0.512821
206	3.31132	mRNA	0.0194307	0.301994	0	2	6	FALSE	GATA4	19.5	2	0	0	0.61478	FALSE	0	GATA4	1032	0.513889
256	4.19811	mRNA	0.0107987	0.238202	0	2	6	FALSE	HOXB5	5.5	2	0	0	0.466981	FALSE	0	HOXB5	620	0.5
78	3.74528	mRNA	0	0.267003	0	1	6	FALSE	POTEI	18	1	0	0	0.542453	FALSE	0	POTEI	0	0
80	3.74528	mRNA	0	0.267003	0	1	6	FALSE	IFNA21	18	1	0	0	0.542453	FALSE	0	IFNA21	0	0
82	3.74528	mRNA	0	0.267003	0	1	6	FALSE	TNFSF11	18	1	0	0	0.542453	FALSE	0	TNFSF11	0	0
86	3.74528	mRNA	0	0.267003	0	1	6	FALSE	HOXB4	18	1	0	0	0.542453	FALSE	0	HOXB4	0	0
88	3.74528	mRNA	0	0.267003	0	1	6	FALSE	AGXT	18	1	0	0	0.542453	FALSE	0	AGXT	0	0
92	3.74528	mRNA	0	0.267003	0	1	6	FALSE	AQP7	18	1	0	0	0.542453	FALSE	0	AQP7	0	0
96	3.74528	mRNA	0	0.267003	0	1	6	FALSE	STOML3	18	1	0	0	0.542453	FALSE	0	STOML3	0	0
100	3.74528	mRNA	0	0.267003	0	1	6	FALSE	KLHDC7A	18	1	0	0	0.542453	FALSE	0	KLHDC7A	0	0
104	3.74528	mRNA	0	0.267003	0	1	6	FALSE	HOXB13	18	1	0	0	0.542453	FALSE	0	HOXB13	0	0
106	3.74528	mRNA	0	0.267003	0	1	6	FALSE	CACNG2	18	1	0	0	0.542453	FALSE	0	CACNG2	0	0
115	4.40566	mRNA	0	0.226981	0	1	6	FALSE	DCAF12L2	9	1	0	0	0.43239	FALSE	0	DCAF12L2	0	0
117	4.40566	mRNA	0	0.226981	0	1	6	FALSE	OR51E1	9	1	0	0	0.43239	FALSE	0	OR51E1	0	0
119	4.40566	mRNA	0	0.226981	0	1	6	FALSE	MMP1	9	1	0	0	0.43239	FALSE	0	MMP1	0	0
121	4.40566	mRNA	0	0.226981	0	1	6	FALSE	FOXE1	9	1	0	0	0.43239	FALSE	0	FOXE1	0	0
125	4.40566	mRNA	0	0.226981	0	1	6	FALSE	FOXB1	9	1	0	0	0.43239	FALSE	0	FOXB1	0	0
127	4.40566	mRNA	0	0.226981	0	1	6	FALSE	IGF2BP3	9	1	0	0	0.43239	FALSE	0	IGF2BP3	0	0
129	4.40566	mRNA	0	0.226981	0	1	6	FALSE	SLC25A21	9	1	0	0	0.43239	FALSE	0	SLC25A21	0	0
140	3.85849	mRNA	0	0.259169	0	1	6	FALSE	CCKAR	8	1	0	0	0.523585	FALSE	0	CCKAR	0	0
155	4.23585	mRNA	0	0.23608	0	1	6	FALSE	EREG	9	1	0	0	0.460692	FALSE	0	EREG	0	0
160	4.23585	mRNA	0	0.23608	0	1	6	FALSE	POSTN	9	1	0	0	0.460692	FALSE	0	POSTN	0	0
162	4.23585	mRNA	0	0.23608	0	1	6	FALSE	HOXA9	9	1	0	0	0.460692	FALSE	0	HOXA9	0	0
177	3.46226	mRNA	0	0.288828	0	1	6	FALSE	IL2RA	33	1	0	0	0.589623	FALSE	0	IL2RA	0	0
179	3.46226	mRNA	0	0.288828	0	1	6	FALSE	GPR6	33	1	0	0	0.589623	FALSE	0	GPR6	0	0
181	3.46226	mRNA	0	0.288828	0	1	6	FALSE	PI3	33	1	0	0	0.589623	FALSE	0	PI3	0	0
183	3.46226	mRNA	0	0.288828	0	1	6	FALSE	GPR31	33	1	0	0	0.589623	FALSE	0	GPR31	0	0
185	3.46226	mRNA	0	0.288828	0	1	6	FALSE	FAM156B	33	1	0	0	0.589623	FALSE	0	FAM156B	0	0
187	3.46226	mRNA	0	0.288828	0	1	6	FALSE	LCE1E	33	1	0	0	0.589623	FALSE	0	LCE1E	0	0
189	3.46226	mRNA	0	0.288828	0	1	6	FALSE	NYAP2	33	1	0	0	0.589623	FALSE	0	NYAP2	0	0
191	3.46226	mRNA	0	0.288828	0	1	6	FALSE	REN	33	1	0	0	0.589623	FALSE	0	REN	0	0
193	3.46226	mRNA	0	0.288828	0	1	6	FALSE	APCDD1L	33	1	0	0	0.589623	FALSE	0	APCDD1L	0	0
195	3.46226	mRNA	0	0.288828	0	1	6	FALSE	DMBX1	33	1	0	0	0.589623	FALSE	0	DMBX1	0	0
202	3.46226	mRNA	0	0.288828	0	1	6	FALSE	HCAR2	33	1	0	0	0.589623	FALSE	0	HCAR2	0	0
204	3.46226	mRNA	0	0.288828	0	1	6	FALSE	HCAR3	33	1	0	0	0.589623	FALSE	0	HCAR3	0	0
208	3.46226	mRNA	0	0.288828	0	1	6	FALSE	FAM83A	33	1	0	0	0.589623	FALSE	0	FAM83A	0	0
210	3.46226	mRNA	0	0.288828	0	1	6	FALSE	RGPD6	33	1	0	0	0.589623	FALSE	0	RGPD6	0	0
212	3.46226	mRNA	0	0.288828	0	1	6	FALSE	RGPD5	33	1	0	0	0.589623	FALSE	0	RGPD5	0	0
214	3.46226	mRNA	0	0.288828	0	1	6	FALSE	ARL14EPL	33	1	0	0	0.589623	FALSE	0	ARL14EPL	0	0
216	3.46226	mRNA	0	0.288828	0	1	6	FALSE	PLG	33	1	0	0	0.589623	FALSE	0	PLG	0	0
218	3.46226	mRNA	0	0.288828	0	1	6	FALSE	KLRC4	33	1	0	0	0.589623	FALSE	0	KLRC4	0	0
220	3.46226	mRNA	0	0.288828	0	1	6	FALSE	LRRC15	33	1	0	0	0.589623	FALSE	0	LRRC15	0	0
222	3.46226	mRNA	0	0.288828	0	1	6	FALSE	CREB3L3	33	1	0	0	0.589623	FALSE	0	CREB3L3	0	0
225	3.46226	mRNA	0	0.288828	0	1	6	FALSE	HOXC6	33	1	0	0	0.589623	FALSE	0	HOXC6	0	0
231	3.46226	mRNA	0	0.288828	0	1	6	FALSE	SAA1	33	1	0	0	0.589623	FALSE	0	SAA1	0	0
233	3.46226	mRNA	0	0.288828	0	1	6	FALSE	WT1	33	1	0	0	0.589623	FALSE	0	WT1	0	0
237	4.5566	mRNA	0	0.219462	0	1	6	FALSE	HOXD13	6	1	0	0	0.407233	FALSE	0	HOXD13	0	0
239	4.5566	mRNA	0	0.219462	0	1	6	FALSE	HOXA1	6	1	0	0	0.407233	FALSE	0	HOXA1	0	0
241	4.5566	mRNA	0	0.219462	0	1	6	FALSE	SFTA3	6	1	0	0	0.407233	FALSE	0	SFTA3	0	0
243	4.5566	mRNA	0	0.219462	0	1	6	FALSE	HOXD11	6	1	0	0	0.407233	FALSE	0	HOXD11	0	0
248	4.21698	mRNA	0	0.237136	0	1	6	FALSE	HOXC11	5	1	0	0	0.463836	FALSE	0	HOXC11	0	0
259	4.53774	mRNA	0	0.220374	0	1	6	FALSE	HOXC10	6	1	0	0	0.410377	FALSE	0	HOXC10	0	0
261	4.53774	mRNA	0	0.220374	0	1	6	FALSE	SYT10	6	1	0	0	0.410377	FALSE	0	SYT10	0	0
279	4.08491	mRNA	0	0.244804	0	1	6	FALSE	GPR50	9	1	0	0	0.485849	FALSE	0	GPR50	0	0
282	4.08491	mRNA	0	0.244804	0	1	6	FALSE	EN1	9	1	0	0	0.485849	FALSE	0	EN1	0	0
284	4.08491	mRNA	0	0.244804	0	1	6	FALSE	DSG3	9	1	0	0	0.485849	FALSE	0	DSG3	0	0
310	1.75	mRNA	0	0.571429	0	1	2	FALSE	CAPN6	4	1	0	0	0.625	FALSE	0	CAPN6	0	0
320	5.14151	mRNA	0	0.194495	0	1	6	FALSE	POTEE	5	1	0	0	0.309748	FALSE	0	POTEE	0	0
323	5.14151	mRNA	0	0.194495	0	1	6	FALSE	HOXB3	5	1	0	0	0.309748	FALSE	0	HOXB3	0	0
176	2.4717	miRNA	0.495462	0.40458	0	33	5	FALSE	hsa-miR-214-3p	1.57576	33	0	0	0.754717	FALSE	0	hsa-miR-214-3p	20192	0.0523416
77	2.75472	miRNA	0.293817	0.363014	0	18	5	FALSE	hsa-miR-1269a	1.72222	18	0	0	0.707547	FALSE	0	hsa-miR-1269a	12404	0.0722222
114	3.41509	miRNA	0.132542	0.292818	0	9	5	FALSE	hsa-miR-1269b	1.44444	9	0	0	0.597484	FALSE	0	hsa-miR-1269b	3754	0.111111
154	3.24528	miRNA	0.101192	0.30814	0	9	5	FALSE	hsa-miR-19a-3p	2.88889	9	0	0	0.625786	FALSE	0	hsa-miR-19a-3p	4930	0.171717
278	3.09434	miRNA	0.111628	0.323171	0	9	5	FALSE	hsa-miR-29a-3p	2.77778	9	0	0	0.650943	FALSE	0	hsa-miR-29a-3p	5382	0.177778
132	2.86792	miRNA	0.10712	0.348684	0	8	5	FALSE	hsa-miR-148a-3p	3.625	8	0	0	0.688679	FALSE	0	hsa-miR-148a-3p	6322	0.201923
236	3.56604	miRNA	0.0888765	0.280423	0	6	5	FALSE	hsa-miR-216b-5p	2.5	6	0	0	0.572327	FALSE	0	hsa-miR-216b-5p	4750	0.166667
255	3.54717	miRNA	0.0640261	0.281915	0	6	5	FALSE	hsa-miR-221-3p	2.66667	6	0	0	0.575472	FALSE	0	hsa-miR-221-3p	3474	0.238095
268	3.64151	miRNA	0.0689986	0.274611	0	6	5	FALSE	hsa-miR-223-3p	1.5	6	0	0	0.559748	FALSE	0	hsa-miR-223-3p	1754	0.166667
295	2.96226	miRNA	0.074349	0.33758	0	6	5	FALSE	hsa-miR-301a-3p	4.16667	6	0	0	0.672956	FALSE	0	hsa-miR-301a-3p	4072	0.22619
72	3.90566	miRNA	0.0301252	0.256039	0	5	5	FALSE	hsa-miR-29b-3p	3.4	5	0	0	0.515723	FALSE	0	hsa-miR-29b-3p	1332	0.3
247	3.22642	miRNA	0.05943	0.309942	0	5	5	FALSE	hsa-miR-217	3	5	0	0	0.628931	FALSE	0	hsa-miR-217	2160	0.222222
318	4.15094	miRNA	0.0457041	0.240909	0	5	5	FALSE	hsa-miR-7-5p	1.6	5	0	0	0.474843	FALSE	0	hsa-miR-7-5p	1820	0.2
146	4.11321	miRNA	0.0284692	0.243119	0	4	5	FALSE	hsa-miR-199a-5p	2.25	4	0	0	0.481132	FALSE	0	hsa-miR-199a-5p	1256	0.25
303	3.96226	miRNA	0.0304883	0.252381	0	4	5	FALSE	hsa-miR-346	3.75	4	0	0	0.506289	FALSE	0	hsa-miR-346	1684	0.305556
309	1	miRNA	1	1	0	4	1	FALSE	hsa-miR-497-5p	1	4	0	0	1	FALSE	0	hsa-miR-497-5p	12	0
170	3.5283	miRNA	0.0119709	0.283422	0	3	5	FALSE	hsa-miR-212-5p	4.33333	3	0	0	0.578616	FALSE	0	hsa-miR-212-5p	964	0.416667
265	3.60377	miRNA	0.0121351	0.277487	0	2	5	FALSE	hsa-miR-222-3p	5	2	0	0	0.566038	FALSE	0	hsa-miR-222-3p	524	0.5
142	3.10377	lncRNA	0.149364	0.322188	0	8	4	FALSE	H19	6.25	8	0	0	0.649371	FALSE	0	H19	9078	0.169355
144	2.72642	lncRNA	0.188536	0.366782	0	7	4	FALSE	HOTAIR	9.85714	7	0	0	0.712264	FALSE	0	HOTAIR	9220	0.17033
112	3.29245	lncRNA	0.0850167	0.303725	0	3	6	FALSE	LINC00261	11	3	0	0	0.617925	FALSE	0	LINC00261	3226	0.333333
166	3.70755	lncRNA	0.0111524	0.26972	0	3	6	FALSE	HOXA10-AS	7.66667	3	0	0	0.548742	FALSE	0	HOXA10-AS	774	0.392157
290	3.95283	lncRNA	0.00253768	0.252983	0	2	6	FALSE	HOXA-AS3	7	2	0	0	0.507862	FALSE	0	HOXA-AS3	234	0.6
300	3.85849	lncRNA	0.0169347	0.259169	0	2	6	FALSE	AC084117.1	5.5	2	0	0	0.523585	FALSE	0	AC084117.1	730	0.5
152	5.10377	lncRNA	0	0.195933	0	1	6	FALSE	LUCAT1	4	1	0	0	0.316038	FALSE	0	LUCAT1	0	0
164	4.23585	lncRNA	0	0.23608	0	1	6	FALSE	LINC01096	9	1	0	0	0.460692	FALSE	0	LINC01096	0	0
252	4.21698	lncRNA	0	0.237136	0	1	6	FALSE	LINC02015	5	1	0	0	0.463836	FALSE	0	LINC02015	0	0
272	4.63208	lncRNA	0	0.215886	0	1	6	FALSE	AC037198.1	6	1	0	0	0.394654	FALSE	0	AC037198.1	0	0
274	4.63208	lncRNA	0	0.215886	0	1	6	FALSE	IGFL2-AS1	6	1	0	0	0.394654	FALSE	0	IGFL2-AS1	0	0
276	4.63208	lncRNA	0	0.215886	0	1	6	FALSE	LINC01842	6	1	0	0	0.394654	FALSE	0	LINC01842	0	0
306	4.95283	lncRNA	0	0.201905	0	1	6	FALSE	AC010255.1	4	1	0	0	0.341195	FALSE	0	AC010255.1	0	0
312	1.75	lncRNA	0	0.571429	0	1	2	FALSE	AC003092.1	4	1	0	0	0.625	FALSE	0	AC003092.1	0	0
314	1.75	lncRNA	0	0.571429	0	1	2	FALSE	ACTN1-AS1	4	1	0	0	0.625	FALSE	0	ACTN1-AS1	0	0
316	1.75	lncRNA	0	0.571429	0	1	2	FALSE	HOXC-AS3	4	1	0	0	0.625	FALSE	0	HOXC-AS3	0	0
